# Supplementary material for: Integrated bioinformatics analysis identifies established and novel TGFβ1-regulated genes modulated by anti-fibrotic drugs
Source: Sci Rep. 2022 Feb 23;12:3080. doi: 10.1038/s41598-022-07151-1 (PMC8866468; doi:10.1038/s41598-022-07151-1)
Supplement: Supplementary file 1 — Supplementary Information. [file 41598_2022_7151_MOESM1_ESM.xlsx]

## Sheet: title page
Integrated bioinformatics analysis identifies established and novel TGFβ1-regulated genes modulated by anti-fibrotic drugs
Ava C. Wilson1,2, Joe Chiles2, Shah Ashish 3, Diptiman Chanda 2, Preeti L. Kumar 2, James A. Mobley 4, Enid R. Neptune5, Victor J. Thannickal2,6, Merry-Lynn N. McDonald 1,2,7*.
1Department of Epidemiology, School of Public Health, University of Alabama at Birmingham, Birmingham, AL, USA;
2Division of Pulmonary, Allergy and Critical Care Medicine, Department of Medicine, University of Alabama at Birmingham, Birmingham, AL, USA;
3Department of Orthopedic Surgery, University of Alabama at Birmingham, Birmingham, AL, USA;
4Department of Anesthesiology and Perioperative Medicine, Division of Molecular and Translational Biomedicine, University of Alabama at Birmingham, Birmingham, AL, USA;
5Department of Medicine, Johns Hopkins University, Baltimore, MD, USA;
6John W. Deming Department of Medicine, Tulane University School of Medicine, New Orleans, LA, USA;
7Department of Genetics, University of Alabama at Birmingham, Birmingham, AL, USA;
*Corresponding author.

## Sheet: Table S1.
Table S1: All significantly differentially expressed genes (N = 780) associated with TGFβ1 treatment. A complete list of significantly differentially expressed genes in IMR-90 cells treated with TGFβ1 (FDR p-value < 0.05 and log FC > 1 or < -1). Genes in bold denote genes involved in Pirfenidone or Nintedanib signaling.
Gene	Log FC	p-value	FDR-q p-value
COMP	13.3408	0.00136404	0.0117888
KRT7	12.1713	1.37086e-05	0.00134095
CRLF1	11.0664	0.00193206	0.0144034
DNAJB5	9.83717	0.00854597	0.0335193
NRXN3	9.55338	0.00952564	0.0358795
IGFBP3	5.2658	0.000888694	0.00937652
PLN	4.97939	1.85657e-06	0.000638989
PRG4	4.9698	6.77232e-06	0.000971603
NGF	4.83239	0.00017841	0.00400264
DKK2	4.47041	0.000171138	0.00392188
NOX4	4.42517	1.24122e-07	0.000283676
ADAM12	4.39282	5.44172e-05	0.00238851
KCNG1	4.23146	0.000452208	0.0065793
MGP	3.92756	8.12868e-06	0.00106517
PMEPA1	3.91719	0.000123515	0.00341922
INHBA	3.88777	9.85339e-06	0.00111603
SLC7A5	3.82282	5.32776e-06	0.000905115
CNN1	3.76691	0.000150556	0.00375286
TFPI2	3.65129	0.0013554	0.0117654
CILP	3.61809	1.79458e-05	0.00148536
HBEGF	3.56024	7.06854e-07	0.000457926
SERPINE1	3.51075	0.000930424	0.00954978
ANOS1	3.50056	0.000528827	0.00715746
HSD17B6	3.47829	4.09331e-05	0.00214849
NNMT	3.47417	0.000599422	0.00775573
IGFBP7	3.38386	1.97952e-06	0.000638989
AMIGO2	3.3331	1.55473e-07	0.000283676
ACTC1	3.27415	6.19658e-06	0.000930352
LMCD1	3.17514	2.08781e-07	0.000283676
DMD	3.15585	0.000992154	0.00983285
ATP13A2	3.09581	0.00435555	0.022604
INHBE	3.07496	0.00463429	0.0235388
GADD45B	2.98672	2.24056e-05	0.00153883
ENC1	2.98506	4.79147e-06	0.000883821
ELN	2.94842	0.000146919	0.00374228
VDR	2.90683	2.40044e-05	0.00161824
ACTG2	2.89357	1.34546e-05	0.00134095
ASNS	2.88269	0.00470741	0.0237145
KRT18	2.87686	0.000130412	0.00346476
ITGBL1	2.8727	8.43032e-07	0.0004593
PSAT1	2.8527	0.00631444	0.0283688
TNFAIP6	2.82358	2.73507e-05	0.0017836
NUAK1	2.82281	5.53893e-07	0.000446992
PAWR	2.80403	0.000209484	0.00433471
ACTA2	2.79511	1.38352e-06	0.000580845
MAP3K7CL	2.78529	7.0208e-05	0.00259007
CHAC1	2.77116	0.000479215	0.00679959
TAGLN	2.74388	0.00178464	0.0136999
RGS4	2.70193	0.00276718	0.0176829
DKK1	2.69873	0.000905439	0.00941111
IL11	2.69463	0.00495014	0.024489
COL8A1	2.69147	0.000979392	0.00978785
XYLT1	2.65654	0.000306841	0.00533952
LMOD1	2.63339	0.000423759	0.00643715
NPR3	2.60178	0.000453313	0.0065793
PDGFA	2.57629	1.49901e-05	0.00136304
STK17B	2.5363	1.11437e-05	0.00121939
ATP10A	2.51817	0.000170129	0.00392188
CTPS1	2.48376	0.000517295	0.00710566
SLC7A1	2.46433	0.000677674	0.00832542
ZNF365	2.44938	2.66411e-06	0.000669121
TSPAN13	2.43761	0.000317866	0.00543162
SEC14L2	2.42559	0.00105485	0.0101795
DENND1B	2.38438	0.00457972	0.023336
SPOCK1	2.36571	0.00494081	0.0244615
SLC10A3	2.36503	2.95093e-05	0.00183184
LIF	2.35542	3.75418e-06	0.000816109
TPM1	2.32517	2.32762e-06	0.000653353
GATA6	2.28985	8.12117e-06	0.00106517
SPDL1	2.28579	0.00018461	0.00405389
SULF1	2.28369	0.0145316	0.0467845
ADAM19	2.27884	0.00010506	0.00319322
NEDD9	2.26285	0.000450783	0.0065793
TNFSF4	2.24303	1.76978e-06	0.000638989
MTHFD2	2.2396	0.00756404	0.0310054
CEBPG	2.2006	0.000695566	0.0083936
SRF	2.17899	4.04515e-06	0.000816109
COL4A1	2.17522	1.84795e-05	0.00151018
SYNPO	2.16317	0.00101375	0.00990042
PCK2	2.15976	0.000807829	0.00892077
SDC1	2.1416	1.2458e-05	0.00131851
SLC39A14	2.1112	3.92396e-05	0.00210711
DLK1	2.11024	4.35358e-06	0.000829216
SERPINE2	2.09596	6.11274e-06	0.000930352
CDH6	2.09538	0.00504045	0.0248027
SPHK1	2.08482	0.000204017	0.00430436
RASL11B	2.0843	0.000222686	0.00442774
PDLIM5	2.07123	2.56745e-06	0.000669121
CYR61	2.04039	0.000263198	0.00485416
BHLHE40	2.03186	0.00778104	0.0314555
GBP1	2.02093	0.00274691	0.0176283
FSTL3	2.01111	0.000986728	0.00981559
SMAD7	2.01042	2.1879e-05	0.00153883
COL11A1	2.00447	0.010398	0.0381201
EDN1	2.00346	0.00054515	0.00727167
COL8A2	2.00102	5.62349e-05	0.00238851
SKIL	1.98194	1.9127e-05	0.00152449
NEK7	1.9741	4.80379e-05	0.00226374
SMCO4	1.95461	5.05528e-06	0.000905115
FGF2	1.94961	0.013824	0.045427
EIF4EBP1	1.94444	0.00012364	0.00341922
TUFT1	1.94133	7.33696e-05	0.00267102
XRCC4	1.93627	0.00261891	0.0171119
ALDH1B1	1.93548	0.000900789	0.00940898
MYH11	1.93151	0.00089386	0.00938335
DSG2	1.92836	7.41458e-05	0.00267422
PGM3	1.92554	0.00748498	0.0307986
RCN3	1.9245	0.0017168	0.0133861
EGR2	1.90582	0.00734577	0.0304197
MICAL2	1.90316	2.2681e-06	0.000653353
COL5A1	1.90068	0.000212525	0.00434644
CTH	1.89531	0.000225639	0.00442774
FKBP14	1.88928	0.00443892	0.0229261
TNFRSF12A	1.88435	6.26116e-05	0.00247988
SNX24	1.88269	3.35853e-05	0.00195339
GABBR2	1.87996	0.00042107	0.00642451
SYBU	1.87798	0.000356337	0.00583371
LYPD1	1.8762	3.57946e-05	0.00200948
FLNB	1.86797	0.000365714	0.00585869
GFPT2	1.86044	5.56375e-05	0.00238851
WFDC1	1.85603	0.00257573	0.0170378
ATF3	1.85333	0.00664481	0.0292204
COL7A1	1.85176	6.10769e-06	0.000930352
DCLK2	1.84607	0.00168729	0.0132682
MYC	1.84314	8.01656e-05	0.00281277
LGMN	1.84282	0.00125102	0.0112812
CEMIP2	1.84151	5.6079e-06	0.000905115
IGF1	1.83882	0.000714264	0.00842357
CDH2	1.83414	5.03566e-05	0.00232216
CRK	1.83239	0.0141231	0.0459106
PCDH7	1.83084	0.000470841	0.00672511
ID3	1.81991	0.000709622	0.00842155
P3H2	1.80679	0.00484915	0.0241379
EMC1	1.798	0.000357961	0.00583371
PRKAG2	1.77814	0.00914637	0.0349196
SH3PXD2A	1.75742	7.4644e-05	0.00267723
QPCT	1.74414	0.000162217	0.00387209
BDNF	1.73584	0.00678743	0.0295176
DDAH1	1.72121	8.78569e-05	0.00291896
GRAMD2B	1.71993	0.000155663	0.0038311
TNC	1.70996	1.32709e-05	0.00134095
SSR3	1.70261	0.00080722	0.00892077
SIAH2	1.69748	8.64413e-06	0.00108319
SYNGR2	1.69457	0.00139305	0.0119128
MN1	1.68921	0.0077738	0.0314459
PFKP	1.68394	0.000171309	0.00392188
CDR2L	1.66263	4.37522e-05	0.00216374
FBLN5	1.65968	9.0729e-05	0.00297333
SYNE1	1.65294	0.00014248	0.00367942
SEL1L3	1.64983	0.00380755	0.020886
LDLR	1.64542	0.0113053	0.0399887
PKNOX2	1.64295	0.000264663	0.00485416
DPYSL3	1.64221	6.79223e-05	0.00256436
THBS1	1.63904	0.0067674	0.0295176
LRP12	1.63801	0.000260915	0.00482655
DSP	1.62452	6.19806e-05	0.00247413
EPHB2	1.58849	0.000341583	0.00563873
APBB2	1.58321	3.46289e-05	0.00199611
TRIB3	1.57861	2.08599e-05	0.00153036
SPSB1	1.57389	0.000196339	0.00416962
PPP1R13L	1.57386	5.19591e-05	0.00233901
TM6SF1	1.57375	0.00120933	0.0110958
NETO2	1.57206	0.00450086	0.0231719
RAB3B	1.56908	0.0080973	0.0323692
MED8	1.56878	0.00182051	0.0138273
IL4R	1.56701	6.78801e-05	0.00256436
SLC35E1	1.56364	0.000510846	0.00704706
THBS2	1.56039	5.21131e-05	0.00233901
PXDC1	1.54779	0.000127012	0.00342634
PLEKHB2	1.54566	0.00132736	0.011596
ERCC2	1.54489	0.000643697	0.00803812
STK38L	1.53944	1.44638e-05	0.00135331
NAV3	1.53555	8.24945e-06	0.00106517
RNF41	1.53355	0.000240861	0.00461297
VLDLR	1.53266	0.0112141	0.0398546
NT5DC2	1.51517	0.00352049	0.0200073
SHMT2	1.50764	0.00695965	0.0298747
SLC1A4	1.50376	0.000855456	0.00923685
LOC728392	1.49826	0.000677802	0.00832542
ITGA7	1.4972	6.07984e-05	0.00246221
PDXK	1.49671	0.000864913	0.00926632
YRDC	1.49603	1.89518e-05	0.00152449
OSBPL10	1.49468	3.68119e-05	0.00203126
PMM2	1.49243	0.000623103	0.00793442
TNS1	1.49231	0.000124271	0.00341922
UAP1	1.49215	0.00198593	0.0146027
CALD1	1.48205	0.000107328	0.00321625
VASP	1.48058	0.000389056	0.00612585
B4GALT4	1.47803	0.000770148	0.00872293
CDK2AP2	1.47742	4.28466e-05	0.00216374
RDH11	1.47436	0.000240636	0.00461297
SLC1A5	1.47328	0.000727974	0.00849158
DPY19L1	1.4729	2.23969e-05	0.00153883
LOX	1.4727	0.00211526	0.0151398
PDLIM4	1.46936	0.000128828	0.00345108
SLC17A9	1.46736	0.00468236	0.0236536
ITGB3	1.45858	0.0161704	0.0495193
HYOU1	1.45808	2.49493e-05	0.00166054
PRSS23	1.45696	0.000171248	0.00392188
P3H4	1.45575	0.000408306	0.00629123
TGFB1	1.45507	0.00166945	0.0132245
LIMK2	1.45454	6.59968e-05	0.00253616
SLC6A9	1.45213	0.011216	0.0398546
LIMS2	1.45202	0.00113104	0.0106815
MKL1	1.44961	0.000488351	0.0068539
ARL4D	1.4458	0.000952701	0.00962541
GARS	1.44322	0.000564578	0.00746909
GALNT10	1.42224	2.4063e-05	0.00161824
TIMP3	1.40579	0.00209265	0.0150467
SLC4A2	1.40432	0.00619737	0.0280577
DLC1	1.40346	0.00166832	0.0132245
SRM	1.39853	0.000208353	0.00433471
COL4A2	1.39811	0.00015835	0.0038311
SDF2L1	1.39764	0.00145253	0.0121313
AGTR1	1.39732	5.51961e-05	0.00238851
MYL9	1.39725	8.93691e-05	0.00294371
TUBB6	1.38773	0.00124072	0.0112501
FAM46A	1.38747	0.000544949	0.00727167
MTMR2	1.38665	0.00770756	0.0313008
UBE2J1	1.38023	0.00626702	0.0282344
GLS	1.37676	0.00140669	0.0120127
HOMER1	1.37491	0.000342376	0.00563873
DNAJC3	1.37454	0.000601836	0.00777091
CARS	1.37443	7.36434e-05	0.00267102
JMJD6	1.37431	3.96002e-05	0.00210711
BET1L	1.37296	0.0014346	0.0121069
HSPA13	1.36654	0.00216153	0.0153688
MARCH3	1.358	0.00499189	0.0246389
CD3EAP	1.35556	0.00370016	0.0206267
P3H1	1.35076	0.00957711	0.0359894
SMYD3	1.34894	0.000168663	0.00392188
GCLM	1.34596	0.0155567	0.0485658
FAM98A	1.3446	0.000127373	0.00342634
NFATC1	1.34451	4.6606e-05	0.00226232
SRPRA	1.34275	0.00666693	0.0292204
PLAUR	1.33852	0.00776364	0.0314245
SEC23B	1.33821	0.00103538	0.0100367
NANS	1.33328	0.000127346	0.00342634
PLOD2	1.33305	8.47092e-05	0.00288504
ATP6V0A2	1.33102	0.00876934	0.0340461
PRPS1	1.33093	0.00207889	0.0150467
PHLDA2	1.32899	0.000169445	0.00392188
INSIG1	1.32671	0.00280996	0.0177934
DACT1	1.3225	3.98183e-05	0.00210711
GOSR2	1.32152	0.00323659	0.0191996
GLIPR1	1.3192	0.00605709	0.0277141
SERPINH1	1.31878	0.00114961	0.010774
PSPH	1.31203	0.00129048	0.0114314
WDR41	1.30741	0.000157399	0.0038311
KDELC1	1.30653	0.000816627	0.00896623
GALNT2	1.30501	0.00223945	0.0157151
RAI14	1.30201	0.000541307	0.00726545
P4HA1	1.30097	0.0114536	0.0402529
MYLK	1.3007	6.20831e-05	0.00247413
ITGA5	1.29746	0.000238494	0.00459618
MOGS	1.2968	0.000594275	0.00771959
FERMT2	1.29419	0.000166809	0.00391674
ANKLE2	1.29213	0.00297523	0.0182563
DDIT4	1.29141	0.000935305	0.00956946
SLC9A3R1	1.29002	0.000444292	0.0065793
PDLIM3	1.28986	0.00709983	0.0300975
ARPC4	1.28701	5.45529e-05	0.00238851
GLRB	1.28665	0.00310477	0.0186633
CADM1	1.27844	1.9953e-05	0.00153036
PPME1	1.27562	0.00449002	0.0231346
ITCH	1.27111	0.00528555	0.0255415
ZNF804A	1.2677	0.00054825	0.00729795
IL15	1.26559	0.00658257	0.0291076
SPARC	1.26304	0.000615395	0.0078673
IFRD1	1.26175	0.00111292	0.0105873
TIMM17A	1.26044	0.00642566	0.0286097
GTPBP4	1.25853	9.21749e-05	0.00298724
CDC27	1.25422	0.00857249	0.0335651
LINC00312	1.25102	7.01326e-05	0.00259007
FTSJ1	1.24692	5.93204e-05	0.00243931
AEBP1	1.24648	0.00454712	0.0232432
ALDH18A1	1.24576	0.00221715	0.0156095
ANP32E	1.24161	0.010283	0.0378707
TRAF5	1.23704	9.50528e-05	0.00302296
CYCS	1.23675	9.30042e-05	0.00298724
CAV2	1.23657	0.0160224	0.0493043
KLF7	1.23348	0.000108105	0.00321625
SAR1A	1.22854	0.0107236	0.0388068
SIRPA	1.22822	0.000731307	0.00849158
FBLN2	1.2257	0.0088993	0.0344035
SMURF1	1.2233	0.00665741	0.0292204
DNAJB9	1.21817	0.000195912	0.00416962
CSRP2	1.21398	0.00158326	0.0128094
GFPT1	1.21103	0.00498894	0.0246389
DLG1	1.20938	0.0047483	0.023819
NLRP1	1.2081	0.00656578	0.0290532
LDHA	1.20708	0.000196186	0.00416962
MSMO1	1.20587	0.000568022	0.00748398
ENTPD7	1.2056	0.00102654	0.00999603
TARS	1.20488	0.00011291	0.00328354
BMPR2	1.20286	0.00120995	0.0110958
IARS	1.20214	0.00566262	0.0265297
LRRC15	1.2018	0.00439049	0.022743
DERL1	1.19691	0.0145698	0.0468133
CMC2	1.19481	0.000453499	0.0065793
NDEL1	1.19016	0.000310456	0.00537824
LRRC59	1.18971	6.69207e-05	0.00255645
DNAJC1	1.18745	0.000204729	0.0043053
PDLIM7	1.18108	0.00171203	0.01338
RUSC2	1.18015	0.00842219	0.0332561
TDG	1.17904	0.000183625	0.00405389
MTFR1	1.17805	0.00088616	0.00937652
C9orf3	1.16919	0.000685498	0.00836693
BGN	1.16801	0.00215788	0.0153688
THUMPD2	1.16753	0.000260905	0.00482655
GNE	1.16751	0.00258203	0.0170445
ACOX3	1.16711	0.00413894	0.0219285
EIF3J	1.16047	0.000235502	0.00455209
MAGT1	1.15859	0.00151647	0.0125196
NKX3-1	1.15728	0.000393642	0.00616833
SEMA3C	1.15675	0.000360098	0.00583371
PLEKHA1	1.15544	0.00719032	0.0302151
PRUNE2	1.15353	0.000756586	0.00862989
PRKCA	1.15252	0.00401786	0.0215622
CALR	1.1512	0.000614487	0.0078673
NME1	1.14918	0.000195089	0.00416962
CREB3L1	1.14756	0.00558331	0.0263109
ACTN1	1.14325	0.00098447	0.00980824
CRY1	1.14184	0.000960999	0.00967895
TMEM45A	1.13987	0.00163644	0.0131099
EFNB2	1.13882	0.00452412	0.0232211
INPP5F	1.13802	0.0161843	0.0495193
ENTPD1-AS1	1.13639	0.000132001	0.00349262
SLC25A32	1.13571	0.000173631	0.003961
CBS	1.13431	0.0011942	0.0110455
YKT6	1.13412	0.000808341	0.00892077
SQLE	1.12758	0.000141264	0.00367942
HERPUD1	1.1263	0.00063573	0.00798497
PLPBP	1.12565	0.00713744	0.0300975
SLC52A2	1.12485	0.000212291	0.00434644
CTIF	1.12429	0.0028675	0.0179088
CSGALNACT2	1.12398	0.00462322	0.0235205
SLC31A1	1.11944	0.00144998	0.0121257
MYDGF	1.11703	0.00233367	0.016018
SMTN	1.11063	0.000395732	0.00617112
ACTR2	1.10944	0.0158044	0.0489603
SLC33A1	1.10899	0.000108691	0.00321885
ZNF281	1.10811	0.00227884	0.01581
CDH16	1.10651	0.00402619	0.021571
RHOB	1.10456	0.000421303	0.00642451
SERP1	1.10181	0.00510713	0.0249975
YIF1A	1.10074	0.000941665	0.00960409
PTPRN	1.09765	0.0150278	0.0475758
RSU1	1.09355	0.000520426	0.00711836
MANF	1.09276	0.00128706	0.0114314
UBE2M	1.09116	0.00137817	0.0118318
JMJD4	1.09112	0.000618295	0.00788876
ACLY	1.08943	0.000110662	0.00324743
XBP1	1.08897	0.00662345	0.0292083
PDIA4	1.08879	0.00575132	0.0267511
BMP1	1.08444	0.00138642	0.0118867
TUBB2A	1.08305	0.000150532	0.00375286
FEM1B	1.08146	0.0135488	0.044811
PDE4D	1.08116	0.00677256	0.0295176
JUNB	1.07973	0.00631237	0.0283688
SNRPA1	1.0792	0.00799892	0.0320951
ENAH	1.07752	0.00707094	0.0300975
SLC16A1	1.07691	0.00302237	0.0183906
VARS	1.0765	0.000950821	0.00962541
ITGAV	1.07625	0.000376902	0.00599199
GRB10	1.07606	0.00411738	0.021878
PAPSS2	1.0735	0.012821	0.0431332
ODC1	1.07168	0.00364928	0.0204689
IL6	1.06993	0.00128956	0.0114314
CAVIN1	1.06935	0.000259627	0.00482655
CREB3L2	1.06832	0.0002148	0.0043498
CORO1C	1.06684	0.0151656	0.047784
LONP1	1.0659	0.000464375	0.00670354
PCDH9	1.06322	0.00378453	0.0208472
NPAS2	1.05737	0.00151425	0.0125173
COL5A2	1.05608	0.000643144	0.00803812
MRC2	1.05425	0.00120592	0.0110926
PLPPR2	1.05348	0.0130108	0.0435222
SERTAD3	1.05063	0.0007656	0.00868667
NDST1	1.05036	0.00432246	0.0225228
HSPA5	1.05002	0.00281776	0.0177934
CAP1	1.0492	0.000632179	0.00795719
C11orf24	1.04911	0.000841056	0.00914117
PALLD	1.04786	0.00109326	0.010472
HSPB1	1.04781	0.00012389	0.00341922
MAPK6	1.04722	0.000572467	0.00752718
HMGCR	1.04342	0.000357938	0.00583371
KSR1	1.04145	0.00559147	0.0263109
SRPRB	1.03974	0.000189794	0.00412562
ABHD2	1.0395	0.000468278	0.00670767
ATP1B1	1.03415	0.00819132	0.0326439
EPRS	1.03379	0.000363403	0.00585869
AFAP1	1.03165	0.0053559	0.0257275
GOLIM4	1.03148	0.00159768	0.0128896
MAMLD1	1.03146	0.00174458	0.0135373
SLC17A5	1.03091	0.0012677	0.0113512
SEC63	1.0296	0.00211989	0.0151561
PTPRF	1.02904	0.0145048	0.0467515
DYNLT3	1.02832	0.0016519	0.0131988
POLG	1.02272	0.00194792	0.0144716
FAM214B	1.02182	0.00607343	0.0277351
AQP3	1.02093	0.00638531	0.0285284
SLC7A6	1.02055	0.000158516	0.0038311
SPTLC2	1.01885	0.00190643	0.0142924
POLR3D	1.01883	0.00181922	0.0138273
TEX2	1.01817	0.000330113	0.00553561
ARF4	1.01605	0.00816721	0.032568
STX2	1.01389	0.00377516	0.0208134
FBN1	1.01332	0.010201	0.037633
WDR1	1.00921	0.0055091	0.0261713
PLOD1	1.00812	0.00203044	0.0148623
YARS	1.00578	0.0131508	0.0438768
FHL3	1.00376	0.000156951	0.0038311
UNC5B	1.0029	0.00435204	0.022604
HS3ST3A1	1.00237	0.00346629	0.0198214
PTP4A1	1.00005	0.00299373	0.0182965
GNAI1	-1.00065	0.000677824	0.00832542
ATG2A	-1.00067	0.00237939	0.0161869
PBX1	-1.00185	0.00202252	0.0148247
CIRBP	-1.00332	0.00198551	0.0146027
FBXW4	-1.00546	0.00521696	0.0253429
MSANTD2	-1.00613	0.00699323	0.029979
CORO1B	-1.00736	0.00583906	0.0270229
GSTA4	-1.00961	0.000632286	0.00795719
CDKN2C	-1.01061	0.0121524	0.0418274
IFFO1	-1.01068	0.000132687	0.00349645
NDRG3	-1.01096	0.00355026	0.0201233
SOX4	-1.01405	0.000810332	0.0089213
AKR7A3	-1.01765	0.00771218	0.0313008
CNTNAP1	-1.01852	0.00555983	0.0262769
IER5	-1.01879	0.000302909	0.00531407
YWHAQ	-1.01896	0.00454145	0.0232432
SGSM2	-1.01917	0.00561191	0.0263334
NPFFR1	-1.01942	0.0133875	0.0444826
SUCLG2	-1.02082	0.0103453	0.0380132
MAP2K5	-1.02202	0.0106854	0.0386942
PCM1	-1.0228	0.000416406	0.00640076
TOP1	-1.02706	0.000427558	0.00646443
LY96	-1.02748	0.00181834	0.0138273
ECHDC2	-1.02799	0.00400313	0.0215189
FBLN1	-1.0299	0.00542132	0.0258725
LTBP4	-1.03089	0.00702639	0.0300812
PHIP	-1.03142	0.00726696	0.0303464
SERPINF1	-1.03399	0.000407545	0.00629123
HSDL2	-1.03419	0.00179691	0.013759
PDK2	-1.03624	0.0161396	0.0494839
ANXA4	-1.03649	0.00707778	0.0300975
SLC4A4	-1.0368	0.00165944	0.0132097
IFITM1	-1.03749	0.00144784	0.0121235
PAM	-1.03759	0.000449751	0.0065793
CAND2	-1.03819	0.000285527	0.00509581
ABCA8	-1.04457	0.00414385	0.0219285
VEZF1	-1.04491	0.000630677	0.00795719
NOTCH2NL	-1.04764	0.00278544	0.0176996
RAP2B	-1.04796	0.00743523	0.0306513
SNAI2	-1.04816	0.00324455	0.0191996
ANK2	-1.04923	0.00131806	0.011546
NFKBIA	-1.05042	0.0057844	0.0268469
UBE2I	-1.05322	0.0105163	0.0384228
MITF	-1.05347	0.00364019	0.0204667
DCHS1	-1.05592	0.00546738	0.0260305
FLOT2	-1.05658	0.00456247	0.0232848
FOXF2	-1.05765	0.00337271	0.0195109
CTSO	-1.05796	0.00208532	0.0150467
TOB2	-1.06256	0.007499	0.0308367
GM2A	-1.06264	0.00787722	0.0317649
PRR16	-1.06378	0.000230034	0.00447318
MCC	-1.06393	0.00597883	0.0274509
PARD3	-1.06394	0.00493238	0.024453
SATB1	-1.06488	0.005566	0.0262832
PIDD1	-1.06515	0.0023297	0.0160176
EGR1	-1.06551	0.000212744	0.00434644
CACNA1A	-1.06558	0.00931877	0.0353293
NCOA2	-1.06805	0.0113677	0.040082
EFNA5	-1.07035	0.00272897	0.0175481
BRD8	-1.07113	0.00430353	0.0224423
FZD1	-1.0747	0.000666821	0.00827884
LY6E	-1.07697	0.00269348	0.0174414
ZNF277	-1.07828	0.000530581	0.00716617
UNG	-1.07957	0.0016873	0.0132682
VPS11	-1.08169	0.00793973	0.0319544
C11orf95	-1.08267	0.000438156	0.00657846
MCM7	-1.08427	0.00122477	0.0111525
CDC25B	-1.08757	0.00656227	0.0290532
MIPEP	-1.0892	0.00725537	0.0303464
NINL	-1.09422	8.46484e-05	0.00288504
PID1	-1.09435	0.00134324	0.0116873
TIA1	-1.09543	0.00195541	0.0145021
GPX1	-1.09884	0.0106455	0.0386822
RALGAPA1	-1.09949	0.002082	0.0150467
ITSN2	-1.10028	0.000859654	0.00924988
EFHC1	-1.10155	0.00271542	0.0175031
TRANK1	-1.10245	0.000115737	0.00333693
PBXIP1	-1.10449	0.00243906	0.0164003
OARD1	-1.10763	0.0150058	0.0475385
AKR1C2	-1.11015	0.00299557	0.0182965
NXT2	-1.11122	0.0025307	0.0168088
RXRA	-1.11192	0.00038292	0.00604432
CASP6	-1.12015	0.00286704	0.0179088
MANBA	-1.12091	0.00142249	0.0120837
MAN1C1	-1.1236	0.00898484	0.034548
SASH1	-1.12528	0.00227125	0.0157921
ACAP2	-1.12628	0.00342158	0.0196703
UBE2L6	-1.12636	0.000685694	0.00836693
ANXA11	-1.1282	0.000300209	0.00529549
GYPC	-1.12873	0.00259783	0.0170674
GLUL	-1.12973	0.0030825	0.0186036
JCAD	-1.13015	0.000993033	0.00983285
LAMA5	-1.13102	0.00324242	0.0191996
LANCL1	-1.13106	0.00346042	0.0198214
ALDH6A1	-1.13165	0.00293006	0.0181352
SDCBP	-1.13534	0.00765043	0.0312104
ISOC1	-1.13979	0.00676928	0.0295176
TBC1D5	-1.14382	0.000254056	0.00480267
SNED1	-1.14404	0.00677324	0.0295176
GULP1	-1.14439	0.00152909	0.0125916
RGS2	-1.14489	0.0109849	0.0394861
SIK2	-1.14667	0.00141352	0.0120551
CD44	-1.15068	0.000982949	0.00980822
NEMP1	-1.1509	0.00352507	0.0200157
HIP1R	-1.15106	0.000751903	0.00862218
NDE1	-1.15118	0.00691802	0.0297157
CCNG1	-1.15441	0.000178288	0.00400264
SAT1	-1.15937	0.00573702	0.0267042
CSF1	-1.16133	0.0092713	0.0352922
SQOR	-1.1622	0.00247566	0.0165454
PNRC2	-1.1644	0.000183539	0.00405389
KCTD3	-1.16616	0.00144215	0.0121235
CDC14B	-1.16925	0.00282754	0.0178268
RUFY3	-1.1748	0.00219441	0.0154832
NYNRIN	-1.17509	0.0150067	0.0475385
TFPI	-1.17526	0.000924576	0.00950487
SPAG16	-1.17551	0.0118643	0.0411585
ARL6IP5	-1.17811	9.91847e-05	0.00309341
SOBP	-1.18077	0.00165426	0.0132014
PBX3	-1.18126	0.000845902	0.00917839
CDO1	-1.18494	0.00270948	0.0174924
PLEKHA5	-1.18526	0.000463483	0.00670354
GSTM1	-1.186	0.00231524	0.0159863
JAG1	-1.18729	0.00419221	0.0220698
NOVA1	-1.18927	0.0030833	0.0186036
ZNF83	-1.19307	0.00291603	0.0180671
ADH5	-1.19665	0.000762595	0.00866781
NASP	-1.19905	0.00228366	0.015819
PLAGL1	-1.20034	0.000282263	0.00507098
VAMP5	-1.20151	0.000476129	0.00677453
NSUN5P1	-1.20223	0.000484285	0.00682651
C14orf132	-1.2036	0.00012406	0.00341922
KYAT3	-1.20503	0.00216682	0.0153894
PCDHGA3	-1.20526	0.00324412	0.0191996
PNRC1	-1.20568	0.00450721	0.0231861
SAP30	-1.21405	0.00183134	0.0138769
CCNG2	-1.21621	0.00848056	0.0333641
CPT1A	-1.21861	8.45286e-05	0.00288504
RGS10	-1.2215	0.000220464	0.00440654
ACOX2	-1.22217	4.76902e-05	0.00226374
HOXB5	-1.22569	0.000264314	0.00485416
LGALS3	-1.22599	0.000708283	0.00842155
SEPT9	-1.22858	0.000374612	0.00597159
TYMS	-1.23008	9.66508e-05	0.00305202
SYF2	-1.23278	0.00302933	0.0183982
SMPDL3A	-1.23603	0.0006887	0.00836693
COL13A1	-1.23849	0.00298823	0.0182863
STAT6	-1.23942	0.0113194	0.0399887
LIMD1	-1.24122	0.000798811	0.00890694
LETMD1	-1.24397	0.000711688	0.00842357
CA12	-1.24847	6.83738e-05	0.0025664
MXI1	-1.24934	0.000245642	0.00467806
LAMB1	-1.25281	0.00196133	0.0145193
BCAT2	-1.25292	0.00707771	0.0300975
WDR19	-1.25349	0.00859888	0.0336272
DNAJB2	-1.25365	0.00875126	0.034035
ARMCX1	-1.25595	0.00163601	0.0131099
CELF2	-1.25644	0.000223523	0.00442774
SLC35D2	-1.25703	0.00235338	0.0160777
LITAF	-1.26246	0.00872979	0.034013
AUH	-1.27187	0.00193733	0.0144094
CACNB3	-1.27389	9.69122e-05	0.00305202
BDH2	-1.27416	0.000340885	0.00563873
FAM155A	-1.2778	0.0149508	0.0474779
OSBPL1A	-1.27889	0.0014185	0.0120816
REV3L	-1.28343	0.00019125	0.00412946
ORAI3	-1.28806	0.00234741	0.0160664
TMEM97	-1.28914	0.000482989	0.00682315
DYNC2H1	-1.28981	0.0145135	0.0467562
CBX7	-1.29514	8.51372e-05	0.00288504
PLIN2	-1.2972	0.000216418	0.00435436
FTH1	-1.30062	0.0123748	0.0422931
ADGRL2	-1.3021	0.00897636	0.0345428
POLB	-1.30374	0.000729245	0.00849158
TGFBR2	-1.31079	0.000325552	0.00551644
TGM2	-1.31245	0.00189146	0.0142069
SELENBP1	-1.32688	0.00271656	0.0175031
TENM4	-1.34014	5.14479e-05	0.00233901
MAP2K6	-1.3429	0.00105361	0.0101795
TNS2	-1.34599	0.0097796	0.0365165
USP24	-1.34965	0.000446465	0.0065793
SRD5A1	-1.34988	0.0126621	0.0428963
ADD3	-1.3528	0.000109893	0.00323958
KRR1	-1.35594	0.000306492	0.00533952
ARRB1	-1.35603	0.000855582	0.00923685
CDCP1	-1.35683	0.00711401	0.0300975
SVIL	-1.35834	0.000405287	0.00627467
ROR1	-1.35956	0.00595151	0.0273668
DPYD	-1.35994	0.000825624	0.009019
TLE1	-1.36201	4.37133e-05	0.00216374
DYNC2LI1	-1.36535	0.00341322	0.0196397
HIST3H2A	-1.36568	0.00133624	0.0116578
MAP4K4	-1.3678	0.00167646	0.0132475
NID2	-1.36784	4.98326e-05	0.00231453
SFRP1	-1.3744	8.08962e-05	0.00282306
ADGRA3	-1.38235	0.000216504	0.00435436
AGBL5	-1.38502	0.000101569	0.00313747
PCDHGC3	-1.38603	0.000448346	0.0065793
PEG10	-1.39441	0.0029805	0.0182563
IFI16	-1.39714	0.000509264	0.00704027
PLAU	-1.39824	0.0060405	0.0276774
PLSCR4	-1.40355	0.000862659	0.00926632
CITED2	-1.41206	0.00135602	0.0117654
EDNRA	-1.41412	0.000281277	0.00507098
ATG14	-1.41684	0.00346203	0.0198214
DAB2	-1.41844	0.00125288	0.0112812
TBX2	-1.42384	0.000603448	0.00777617
NUMA1	-1.42667	0.00176524	0.013632
HPCAL1	-1.42999	2.0694e-05	0.00153036
ARHGEF3	-1.43331	0.00153478	0.0126009
PDGFRA	-1.43453	4.34069e-05	0.00216374
GYG1	-1.43482	0.000525191	0.00715746
WLS	-1.43941	6.56073e-05	0.00253616
CLK1	-1.44053	0.00407778	0.0217392
EGFR	-1.44384	6.38108e-05	0.00249674
CDKN1C	-1.45652	0.00142766	0.0120958
CENPF	-1.45667	0.000589788	0.00767675
MCCC1	-1.45793	0.000182169	0.00405389
HIPK2	-1.47454	0.00360456	0.020307
FHL1	-1.47878	3.55859e-05	0.00200948
DUSP6	-1.4851	4.21937e-05	0.00216374
FOXF1	-1.48602	5.30017e-05	0.00235985
TP53TG1	-1.48699	0.00625298	0.0282344
EPB41L2	-1.49062	0.000125036	0.00341922
CSGALNACT1	-1.50054	0.000189254	0.00412562
ADM	-1.50332	0.000147748	0.00374228
TACC2	-1.51828	0.000149349	0.00375174
PHYH	-1.52052	0.00389914	0.0211182
RCBTB1	-1.52117	0.00307044	0.0185909
CAT	-1.52129	0.000208862	0.00433471
IKBKB	-1.52311	0.00356296	0.0201599
RUNX1T1	-1.52409	0.000259762	0.00482655
MAGI2	-1.53071	0.000161317	0.00387161
ITPKB	-1.54539	0.00467529	0.0236536
SLC27A3	-1.55102	0.000906708	0.00941111
LPAR1	-1.55411	0.000241509	0.00461297
C7	-1.56365	0.000367184	0.00586767
ST6GAL1	-1.57309	0.00364254	0.0204667
NBEA	-1.57382	0.00044499	0.0065793
SOCS2	-1.57879	6.98418e-05	0.00259007
SPATA20	-1.58755	0.000377748	0.00599199
PSMB9	-1.59517	0.000359787	0.00583371
GCLC	-1.60115	0.00031218	0.00538887
DEPP1	-1.60761	1.42675e-05	0.00135331
RIN2	-1.60848	0.00168423	0.0132682
JUN	-1.61095	0.000121046	0.00341922
LRRC49	-1.61555	0.000117422	0.00335827
IMPA2	-1.62073	0.0099757	0.036992
VWA5A	-1.62746	0.000599459	0.00775573
ANKRD10	-1.63283	0.000858666	0.00924988
H6PD	-1.63481	0.00794406	0.0319544
NRP1	-1.63545	0.000225428	0.00442774
CA11	-1.64082	7.86505e-05	0.00278993
PHF11	-1.6417	0.0101666	0.0375275
ARMC9	-1.64607	0.0151415	0.0477439
DPP4	-1.65182	0.0141206	0.0459106
STOM	-1.65217	8.20168e-06	0.00106517
ENOSF1	-1.6546	0.00225135	0.0157473
BTG1	-1.65794	0.00110758	0.0105705
RGS17	-1.66206	0.00330012	0.0193698
TEK	-1.68913	8.732e-05	0.00291896
SLC22A18	-1.68922	6.10213e-05	0.00246221
NEDD4L	-1.69308	6.07702e-05	0.00246221
LAMA4	-1.69519	2.00077e-05	0.00153036
DOCK4	-1.70034	0.0159362	0.0491093
TRIB2	-1.72013	0.00401267	0.0215523
GRK5	-1.72013	3.89739e-05	0.00210711
SYNE2	-1.72016	0.00104983	0.0101615
IRF2	-1.72181	0.0125053	0.042514
CXCL12	-1.72408	0.000253612	0.00480267
QPRT	-1.72611	0.0108322	0.0390685
BTG2	-1.7327	0.010795	0.0389778
SNN	-1.74576	0.00131564	0.0115414
N4BP2L2	-1.75984	0.011318	0.0399887
TNFRSF21	-1.76227	0.00120617	0.0110926
DOK5	-1.76469	3.78116e-05	0.00206874
SGSH	-1.7701	0.000146538	0.00374228
TWIST1	-1.77206	4.0208e-06	0.000816109
MME	-1.78362	0.00384043	0.0209622
NR1H3	-1.78567	0.00685102	0.0295826
MID1	-1.80319	0.00100939	0.00989737
TOB1	-1.81351	0.00260746	0.0170901
BTN3A3	-1.81933	0.00452481	0.0232211
COL14A1	-1.82433	0.0122232	0.0419749
PKIG	-1.83178	5.78068e-05	0.00242111
KCNK2	-1.84262	0.000865488	0.00926632
C1RL	-1.84326	0.000952141	0.00962541
GSTM4	-1.84392	0.00456755	0.0232923
IL1R1	-1.8763	7.47652e-06	0.00104931
GALNT12	-1.88191	3.35393e-05	0.00195339
RAC2	-1.88439	6.4493e-05	0.00250824
PIK3R3	-1.89439	0.000166838	0.00391674
TMEM176A	-1.91222	0.00389459	0.0211112
HRH1	-1.9407	0.000170583	0.00392188
BTBD2	-1.94392	0.00350724	0.0199671
SETBP1	-1.94996	0.000661095	0.00823944
PLA2G4C	-1.97282	0.000992165	0.00983285
PLSCR1	-1.97476	0.000389982	0.00612585
OLFML2A	-1.9925	0.000911885	0.00941941
GUCY1B1	-2.00347	9.34046e-06	0.00108319
DDB2	-2.01584	0.000118081	0.00335827
CASP1	-2.03596	0.000315515	0.00541746
SPRY1	-2.04708	0.000305045	0.00533705
KLF11	-2.04888	0.00116032	0.0108566
PRKAR2B	-2.05693	0.00541057	0.0258554
SIX1	-2.06882	0.00335654	0.0195104
TMEM100	-2.09678	0.0130093	0.0435222
EDNRB	-2.09936	0.0140578	0.0458543
MANSC1	-2.13046	0.000419299	0.00642451
FGL2	-2.13416	0.000314662	0.00541722
GNPDA1	-2.16618	0.00412611	0.0218884
PSEN2	-2.1722	0.00345926	0.0198214
MAP3K5	-2.18167	0.000706331	0.00842155
TMEM158	-2.20195	0.00127176	0.0113719
S1PR1	-2.23873	1.94779e-05	0.00153036
TCF21	-2.2507	5.21329e-06	0.000905115
SLC38A6	-2.27855	0.00227991	0.01581
FAXDC2	-2.28107	2.0503e-05	0.00153036
BDKRB2	-2.2967	0.00335751	0.0195104
SLC6A15	-2.30819	0.000142105	0.00367942
GPSM2	-2.31048	0.000539656	0.00726265
ZNF395	-2.33066	9.97122e-05	0.00309491
DENND2A	-2.34574	2.86842e-05	0.00181554
COLEC12	-2.3478	2.10554e-06	0.000647302
COL4A6	-2.35782	0.00651474	0.0288868
PITX1	-2.3772	0.00318787	0.018986
SVEP1	-2.3921	0.00231837	0.0159908
KCTD12	-2.40878	0.014171	0.0460433
GAS1	-2.47592	0.000702265	0.00841481
KCNJ2	-2.49299	0.000141563	0.00367942
TXNIP	-2.5119	0.000158833	0.0038311
PLK2	-2.5149	9.07026e-06	0.00108319
ABCC4	-2.51749	0.00021896	0.00439009
PHLDA1	-2.54415	1.97695e-06	0.000638989
ANPEP	-2.57063	0.000105352	0.00319322
CLEC2B	-2.58789	0.00781347	0.0315473
AMPD3	-2.59117	1.36742e-05	0.00134095
TGFBR3	-2.59718	0.000209414	0.00433471
EPAS1	-2.61532	0.000177651	0.00400264
N4BP2L1	-2.65082	0.000104348	0.00319322
ARHGAP6	-2.66369	0.000944937	0.00962226
MTUS1	-2.6779	5.8245e-05	0.00242111
COL4A5	-2.68554	5.68096e-05	0.00239714
PLPP3	-2.72052	8.5296e-05	0.00288504
ZFP36L2	-2.74687	1.3267e-06	0.000580845
TOX	-2.7549	4.74086e-05	0.00226374
OSR2	-2.7616	0.00700711	0.0300185
SMAD3	-2.77028	4.78561e-05	0.00226374
CCDC68	-2.78887	7.96292e-05	0.00280921
TJP2	-2.81345	0.011104	0.0397303
PLAT	-2.83946	8.81657e-05	0.00291896
TMEM35A	-2.89673	0.000775117	0.00875524
COL21A1	-2.93063	0.000203036	0.0042977
DGLUCY	-2.99765	0.00498567	0.0246389
PPL	-3.00957	0.00255221	0.0169169
GABRB1	-3.07206	0.000426794	0.00646443
PDGFD	-3.07704	0.000115779	0.00333693
VCAM1	-3.29117	0.000107554	0.00321625
NPTX1	-3.54407	3.99392e-06	0.000816109
SOCS1	-3.5727	7.60056e-05	0.00271101
HGF	-4.1351	3.28119e-05	0.00195339
TRPA1	-4.39113	7.09304e-07	0.000457926
ADH1B	-7.5327	0.00103318	0.0100304
BMP4	-15.8329	2.69473e-06	0.000669121
FC - Fold Change, FDR - False Discovery Rate, TGF - Transforming Growth Factor

## Sheet: Table S2.
Table S2: GSEA of Significantly Differentially Expressed Single Genes (N=780). Gene set enrichment of 780 significantly (FDR p-value <0.05 and Log FC > 1 or Log FC < -1) differentially expressed genes between IMR-90 cells with and without TGFβ1 treatment.
Gene Set Name	N Genes in Gene Set	Description	N Genes in Overlap	p-value	FDR q-value
CHICAS RB1 TARGETS CONFLUENT	563	Genes up-regulated in confluent IMR90 cells (fibroblast) after knockdown of RB1 [GeneID=5925] by RNAi.	126	9.15e-93	1.42e-88
BOQUEST STEM CELL CULTURED VS FRESH UP	427	Genes up-regulated in cultured stromal stem cells from adipose tissue, compared to the freshly isolated cells.	113	8.22e-92	6.39e-88
HALLMARK EPITHELIAL MESENCHYMAL TRANSITION	200	Genes defining epithelial-mesenchymal transition, as in wound healing, fibrosis and metastasis.	81	6.39e-83	3.31e-79
SCHUETZ BREAST CANCER DUCTAL INVASIVE UP	352	Genes up-regulated in invasive ductal carcinoma (IDC) relative to ductal carcinoma in situ (DCIS, non-invasive).	98	7.67e-82	2.98e-78
REN ALVEOLAR RHABDOMYOSARCOMA DN	407	Genes commonly down-regulated in human alveolar rhabdomyosarcoma (ARMS) and its mouse model overexpressing PAX3-FOXO1 [GeneID=5077;2308] fusion.	100	1.28e-77	3.98e-74
ONDER CDH1 TARGETS 2 UP	256	Genes up-regulated in HMLE cells (immortalized nontransformed mammary epithelium) after E-cadhedrin (CDH1) [GeneID=999] knockdown by RNAi.	74	4.24e-63	1.1e-59
CHARAFE BREAST CANCER LUMINAL VS MESENCHYMAL DN	465	Genes down-regulated in luminal-like breast cancer cell lines compared to the mesenchymal-like ones.	87	9.04e-57	2.01e-53
WONG ADULT TISSUE STEM MODULE	710	The 'adult tissue stem' module: genes coordinately up-regulated in a compendium of adult tissue stem cells.	103	4.14e-56	8.04e-53
BLALOCK ALZHEIMERS DISEASE UP	1668	Genes up-regulated in brain from patients with Alzheimer's disease.	152	1.02e-55	1.77e-52
GO RESPONSE TO OXYGEN CONTAINING COMPOUND	1616	Any process that results in a change in state or activity of a cell or an organism (in terms of movement, secretion, enzyme production, gene expression, etc.) as a result of an oxygen-containing compound stimulus. [GOC:pr, GOC:TermGenie]	146	6.09e-53	9.47e-50
GO RESPONSE TO ENDOGENOUS STIMULUS	1648	Any process that results in a change in state or activity of a cell or an organism (in terms of movement, secretion, enzyme production, gene expression, etc.) as a result of a stimulus arising within the organism. [GOC:sm]	147	1.26e-52	1.79e-49
NUYTTEN EZH2 TARGETS UP	1032	Genes up-regulated in PC3 cells (prostate cancer) after knockdown of EZH2 [GeneID=2146] by RNAi.	117	3.22e-52	4.18e-49
BOQUEST STEM CELL UP	262	Genes up-regulated in freshly isolated CD31- [GeneID=5175] (stromal stem cells from adipose tissue) versus the CD31+ (non-stem) counterparts.	66	5.16e-52	6.17e-49
GO CIRCULATORY SYSTEM DEVELOPMENT	1161	The process whose specific outcome is the progression of the circulatory system over time, from its formation to the mature structure. The circulatory system is the organ system that passes nutrients (such as amino acids and electrolytes), gases, hormones, blood cells, etc. to and from cells in the body to help fight diseases and help stabilize body temperature and pH to maintain homeostasis. [GO…	123	1.02e-51	1.09e-48
PASINI SUZ12 TARGETS DN	309	Genes down-regulated in ES (embryonic stem cells) with defficient SUZ12 [GeneID=23512].	70	1.05e-51	1.09e-48
GO REGULATION OF CELL POPULATION PROLIFERATION	1708	Any process that modulates the frequency, rate or extent of cell proliferation. [GOC:jl]	146	5.8e-50	5.64e-47
GO LOCOMOTION	1943	Self-propelled movement of a cell or organism from one location to another. [GOC:dgh]	155	2.51e-49	2.29e-46
KOINUMA TARGETS OF SMAD2 OR SMAD3	842	Genes with promoters occupied by SMAD2 or SMAD3 [GeneID=4087, 4088] in HaCaT cells (keratinocyte) according to a ChIP-chip analysis.	103	5.76e-49	4.97e-46
LIM MAMMARY STEM CELL UP	470	Genes consistently up-regulated in mammary stem cells both in mouse and human species.	79	6.7e-48	5.48e-45
DUTERTRE ESTRADIOL RESPONSE 24HR DN	504	Genes down-regulated in MCF7 cells (breast cancer) at 24 h of estradiol [PubChem=5757] treatment.	81	1.46e-47	1.13e-44
LIU PROSTATE CANCER DN	491	Genes down-regulated in prostate cancer samples.	80	1.92e-47	1.42e-44
DACOSTA UV RESPONSE VIA ERCC3 DN	856	Genes down-regulated in fibroblasts expressing mutant forms of ERCC3 [GeneID=2071] after UV irradiation.	102	2.01e-47	1.42e-44
GO ANIMAL ORGAN MORPHOGENESIS	1034	Morphogenesis of an animal organ. An organ is defined as a tissue or set of tissues that work together to perform a specific function or functions. Morphogenesis is the process in which anatomical structures are generated and organized. Organs are commonly observed as visibly distinct structures, but may also exist as loosely associated clusters of cells that work together to perform a specific f…	111	3.94e-47	2.66e-44
MANALO HYPOXIA UP	204	Genes up-regulated in response to both hypoxia and overexpression of an active form of HIF1A [GeneID=3091].	56	1.62e-46	1.05e-43
GO APOPTOTIC PROCESS	1980	A programmed cell death process which begins when a cell receives an internal (e.g. DNA damage) or external signal (e.g. an extracellular death ligand), and proceeds through a series of biochemical events (signaling pathway phase) which trigger an execution phase. The execution phase is the last step of an apoptotic process, and is typically characterized by rounding-up of the cell, retraction of…	152	3.04e-46	1.89e-43
GO NEGATIVE REGULATION OF RESPONSE TO STIMULUS	1655	Any process that stops, prevents, or reduces the frequency, rate or extent of a response to a stimulus. Response to stimulus is a change in state or activity of a cell or an organism (in terms of movement, secretion, enzyme production, gene expression, etc.) as a result of a stimulus. [GOC:jid]	138	7.3e-46	4.36e-43
GO REGULATION OF CELL DEATH	1723	Any process that modulates the rate or frequency of cell death. Cell death is the specific activation or halting of processes within a cell so that its vital functions markedly cease, rather than simply deteriorating gradually over time, which culminates in cell death. [GOC:dph, GOC:tb]	140	2.99e-45	1.72e-42
GO REGULATION OF CELL DIFFERENTIATION	1863	Any process that modulates the frequency, rate or extent of cell differentiation, the process in which relatively unspecialized cells acquire specialized structural and functional features. [GOC:go curators]	145	1.03e-44	5.72e-42
GO CELL MOTILITY	1719	Any process involved in the controlled self-propelled movement of a cell that results in translocation of the cell from one place to another. [GOC:dgh, GOC:dph, GOC:isa complete, GOC:mlg]	139	1.13e-44	6.07e-42
GO TUBE DEVELOPMENT	1105	The process whose specific outcome is the progression of a tube over time, from its initial formation to a mature structure. Epithelial and endothelial tubes transport gases, liquids and cells from one site to another and form the basic structure of many organs and tissues including lung and trachea, kidney, the mammary gland, the vascular system and the gastrointestinal and urinary-genital tract…	111	2.62e-44	1.36e-41
ONKEN UVEAL MELANOMA UP	790	Genes up-regulated in uveal melanoma: class 2 vs class 1 tumors.	94	1.26e-43	6.32e-41
LINDGREN BLADDER CANCER CLUSTER 2B	388	Genes specifically up-regulated in Cluster IIb of urothelial cell carcinom (UCC) tumors.	69	1.45e-43	7.05e-41
GO BIOLOGICAL ADHESION	1417	The attachment of a cell or organism to a substrate, another cell, or other organism. Biological adhesion includes intracellular attachment between membrane regions. [GOC:isa complete]	124	3.1e-43	1.46e-40
BUYTAERT PHOTODYNAMIC THERAPY STRESS UP	821	Genes up-regulated in T24 (bladder cancer) cells in response to the photodynamic therapy (PDT) stress.	95	4.77e-43	2.18e-40
GO MUSCLE STRUCTURE DEVELOPMENT	659	The progression of a muscle structure over time, from its formation to its mature state. Muscle structures are contractile cells, tissues or organs that are found in multicellular organisms. [GOC:dph]	85	3.47e-42	1.54e-39
GO CELLULAR RESPONSE TO ENDOGENOUS STIMULUS	1384	Any process that results in a change in state or activity of a cell (in terms of movement, secretion, enzyme production, gene expression, etc.) as a result of a stimulus arising within the organism. [GOC:mah]	121	4.03e-42	1.74e-39
HAN SATB1 TARGETS UP	423	Genes up-regulated in MDA-MB-231 cells (breast cancer) after knockdown of SATB1 [GeneID=6304] by RNAi.	70	4.98e-42	2.09e-39
PHONG TNF RESPONSE NOT VIA P38	341	Genes whose expression changes in Calu-6 cells (lung cancer) by TNF [GeneID=7124] were not affected by p38 inhibitor LY479754.	64	5.91e-42	2.42e-39
SWEET KRAS TARGETS UP	83	Genes upregulated in KRAS [GeneID=3845] knockdown vs control in a human cell line.	38	7.2e-42	2.87e-39
GO POSITIVE REGULATION OF DEVELOPMENTAL PROCESS	1415	Any process that activates or increases the rate or extent of development, the biological process whose specific outcome is the progression of an organism over time from an initial condition (e.g. a zygote, or a young adult) to a later condition (e.g. a multicellular animal or an aged adult). [GOC:ai]	122	7.37e-42	2.87e-39
SMID BREAST CANCER LUMINAL B DN	586	Genes down-regulated in the luminal B subtype of breast cancer.	80	1.47e-41	5.57e-39
GO REGULATION OF CELLULAR COMPONENT MOVEMENT	1077	Any process that modulates the frequency, rate or extent of the movement of a cellular component. [GOC:ai, GOC:dph, GOC:jl]	106	1.82e-41	6.73e-39
PLASARI TGFB1 TARGETS 10HR UP	194	Genes up-regulated in MEF cells (embryonic fibroblast) upon stimulation with TGFB1 [GeneID=7040] for 10 h.	51	2.1e-41	7.6e-39
GO ENZYME LINKED RECEPTOR PROTEIN SIGNALING PATHWAY	1043	Any series of molecular signals initiated by the binding of an extracellular ligand to a receptor on the surface of the target cell, where the receptor possesses catalytic activity or is closely associated with an enzyme such as a protein kinase, and ending with regulation of a downstream cellular process, e.g. transcription. [GOC:mah, GOC:signaling, ISBN:0185316194]	104	3.46e-41	1.22e-38
GO ANCHORING JUNCTION	552	A cell junction that mechanically attaches a cell (and its cytoskeleton) to neighboring cells or to the extracellular matrix. [ISBN:0815332181]	77	1.08e-40	3.73e-38
KRIEG HYPOXIA NOT VIA KDM3A	745	Genes induced under hypoxia independently of KDM3A [GeneID=55818] in RCC4 cells (renal carcinoma) expressing VHL [GeneID=7428].	88	1.38e-40	4.65e-38
HALLMARK UV RESPONSE DN	144	Genes down-regulated in response to ultraviolet (UV) radiation.	45	2.11e-40	6.99e-38
GO ANATOMICAL STRUCTURE FORMATION INVOLVED IN MORPHOGENESIS	1172	The developmental process pertaining to the initial formation of an anatomical structure from unspecified parts. This process begins with the specific processes that contribute to the appearance of the discrete structure and ends when the structural rudiment is recognizable. An anatomical structure is any biological entity that occupies space and is distinguished from its surroundings. Anatomical…	109	2.39e-40	7.76e-38
PHONG TNF RESPONSE VIA P38 PARTIAL	164	Genes whose expression changes in Calu-6 cells (lung cancer) by TNF [GeneID=7124] were blocked partially by p38 inhibitor LY479754.	47	3.61e-40	1.14e-37
GO REGULATION OF PROTEIN MODIFICATION PROCESS	1843	Any process that modulates the frequency, rate or extent of the covalent alteration of one or more amino acid residues within a protein. [GOC:mah, GOC:tb]	137	6.18e-40	1.92e-37
GO POSITIVE REGULATION OF MULTICELLULAR ORGANISMAL PROCESS	1795	Any process that activates or increases the frequency, rate or extent of an organismal process, any of the processes pertinent to the function of an organism above the cellular level; includes the integrated processes of tissues and organs. [GOC:ai]	135	7.02e-40	2.14e-37
GO REGULATION OF PHOSPHORUS METABOLIC PROCESS	1694	Any process that modulates the frequency, rate or extent of the chemical reactions and pathways involving phosphorus or compounds containing phosphorus. [GOC:ai]	130	2.86e-39	8.56e-37
GO TUBE MORPHOGENESIS	916	The process in which the anatomical structures of a tube are generated and organized. Epithelial and endothelial tubes transport gases, liquids and cells from one site to another and form the basic structure of many organs and tissues, with tube shape and organization varying from the single-celled excretory organ in Caenorhabditis elegans to the branching trees of the mammalian kidney and insect…	95	5.06e-39	1.48e-36
GO NEGATIVE REGULATION OF SIGNALING	1394	Any process that stops, prevents, or reduces the frequency, rate or extent of a signaling process. [GOC:mtg signal]	117	5.75e-39	1.66e-36
KIM WT1 TARGETS UP	217	Genes up-regulated in UB27 cells (osteosarcoma) at any time point after inducing the expression of a mutant form of WT1 [GeneID=7490].	51	9.51e-39	2.66e-36
GO PROTEIN PHOSPHORYLATION	1967	The process of introducing a phosphate group on to a protein. [GOC:hb]	140	9.56e-39	2.66e-36
GO NEGATIVE REGULATION OF PROTEIN METABOLIC PROCESS	1144	Any process that stops, prevents, or reduces the frequency, rate or extent of chemical reactions and pathways involving a protein. [GOC:ai]	105	2.45e-38	6.69e-36
GO EPITHELIUM DEVELOPMENT	1278	The process whose specific outcome is the progression of an epithelium over time, from its formation to the mature structure. An epithelium is a tissue that covers the internal or external surfaces of an anatomical structure. [GOC:dph, GOC:mtg lung]	111	2.61e-38	7.01e-36
ENK UV RESPONSE EPIDERMIS DN	513	Genes down-regulated in epidermis after to UVB irradiation.	72	2.9e-38	7.65e-36
GO CARDIOVASCULAR SYSTEM DEVELOPMENT	806	The process whose specific outcome is the progression of the cardiovascular system over time, from its formation to the mature structure. The cardiovascular system is the anatomical system that has as its parts the heart and blood vessels. [GOC:mah, UBERON:0004535]	88	6.93e-38	1.79e-35
GO RESPONSE TO GROWTH FACTOR	732	Any process that results in a change in state or activity of a cell or an organism (in terms of movement, secretion, enzyme production, gene expression, etc.) as a result of a growth factor stimulus. [GOC:BHF, GOC:mah]	84	8.47e-38	2.16e-35
SMID BREAST CANCER BASAL UP	662	Genes up-regulated in basal subtype of breast cancer samles.	80	1.22e-37	3.05e-35
GO CELL JUNCTION	1277	A cellular component that forms a specialized region of connection between two or more cells or between a cell and the extracellular matrix. At a cell junction, anchoring proteins extend through the plasma membrane to link cytoskeletal proteins in one cell to cytoskeletal proteins in neighboring cells or to proteins in the extracellular matrix. [GOC:mah, http://www.vivo.colostate.edu/hbooks/cmb/c…	110	1.25e-37	3.09e-35
WANG SMARCE1 TARGETS UP	291	Genes up-regulated in BT549 cells (breast cancer) by expression of SMARCE1 [GeneID=6605] off a retroviral vector.	56	1.98e-37	4.81e-35
KINSEY TARGETS OF EWSR1 FLII FUSION DN	332	Genes down-regulated in TC71 and EWS502 cells (Ewing's sarcoma) by EWSR1-FLI1 [GeneID=2130;2314] as inferred from RNAi knockdown of this fusion protein.	59	2.42e-37	5.78e-35
GO REGULATION OF ANATOMICAL STRUCTURE MORPHOGENESIS	1153	Any process that modulates the frequency, rate or extent of anatomical structure morphogenesis. [GOC:mah]	104	2.66e-37	6.26e-35
BAELDE DIABETIC NEPHROPATHY DN	435	Genes down-regulated in glomeruli of kidneys from patients with diabetic nephropathy (type 2 diabetes mellitus).	66	2.96e-37	6.88e-35
SWEET LUNG CANCER KRAS DN	407	Genes down-regulated in the Kras2LA mouse lung cancer model with mutated KRAS [GeneID=3845].	64	4.18e-37	9.55e-35
CHARAFE BREAST CANCER LUMINAL VS BASAL DN	454	Genes down-regulated in luminal-like breast cancer cell lines compared to the basal-like ones.	67	4.89e-37	1.1e-34
DAVICIONI TARGETS OF PAX FOXO1 FUSIONS UP	258	Genes up-regulated in RD cells (embryonal rhabdomyosarcoma, ERMS) by expression of PAX3- or PAX7-FOXO1 [GeneID=5077;5081;2308] fusions off retroviral vectors.	53	5.25e-37	1.17e-34
WEST ADRENOCORTICAL TUMOR DN	540	Down-regulated genes in pediatric adrenocortical tumors (ACT) compared to the normal tissue.	72	9.25e-37	2.03e-34
GO RESPONSE TO DRUG	1018	Any process that results in a change in state or activity of a cell or an organism (in terms of movement, secretion, enzyme production, gene expression, etc.) as a result of a drug stimulus. A drug is a substance used in the diagnosis, treatment or prevention of a disease. [GOC:jl]	97	9.56e-37	2.06e-34
GO NEGATIVE REGULATION OF MULTICELLULAR ORGANISMAL PROCESS	1288	Any process that stops, prevents, or reduces the frequency, rate or extent of an organismal process, the processes pertinent to the function of an organism above the cellular level; includes the integrated processes of tissues and organs. [GOC:ai]	109	1.39e-36	2.95e-34
NAGASHIMA NRG1 SIGNALING UP	172	Genes up-regulated in MCF7 cells (breast cancer) after stimulation with NRG1 [GeneID=3084].	45	1.47e-36	3.1e-34
GO EXTRACELLULAR STRUCTURE ORGANIZATION	421	A process that is carried out at the cellular level which results in the assembly, arrangement of constituent parts, or disassembly of structures in the space external to the outermost structure of a cell. For cells without external protective or external encapsulating structures this refers to space outside of the plasma membrane, and also covers the host cell environment outside an intracellula…	64	3.36e-36	6.96e-34
GO SMALL MOLECULE METABOLIC PROCESS	1688	The chemical reactions and pathways involving small molecules, any low molecular weight, monomeric, non-encoded molecule. [GOC:curators, GOC:pde, GOC:vw]	125	3.66e-36	7.48e-34
LEE BMP2 TARGETS UP	752	Genes up-regulated in uterus upon knockout of BMP2 [GeneID=650].	83	4.27e-36	8.63e-34
GO CELL SUBSTRATE JUNCTION	409	A cell junction that forms a connection between a cell and the extracellular matrix. [GOC:hb, GOC:mah]	63	5.41e-36	1.08e-33
GO TISSUE MORPHOGENESIS	661	The process in which the anatomical structures of a tissue are generated and organized. [GOC:dph, GOC:jid]	78	5.6e-36	1.1e-33
HAN SATB1 TARGETS DN	386	Genes down-regulated in MDA-MB-231 cells (breast cancer) after knockdown of SATB1 [GeneID=6304] by RNAi.	61	1.56e-35	3.04e-33
GO BLOOD VESSEL MORPHOGENESIS	682	The process in which the anatomical structures of blood vessels are generated and organized. The blood vessel is the vasculature carrying blood. [GOC:jid]	78	5.05e-35	9.69e-33
GO POSITIVE REGULATION OF PROTEIN METABOLIC PROCESS	1633	Any process that activates or increases the frequency, rate or extent of the chemical reactions and pathways involving a protein. [GOC:ai]	121	5.28e-35	1e-32
CHEN METABOLIC SYNDROM NETWORK	1213	Genes forming the macrophage-enriched metabolic network (MEMN) claimed to have a causal relationship with the metabolic syndrom traits.	103	1.12e-34	2.09e-32
GO CELLULAR RESPONSE TO OXYGEN CONTAINING COMPOUND	1126	Any process that results in a change in state or activity of a cell (in terms of movement, secretion, enzyme production, gene expression, etc.) as a result of an oxygen-containing compound stimulus. [GOC:pr, GOC:TermGenie]	99	1.42e-34	2.63e-32
REACTOME EXTRACELLULAR MATRIX ORGANIZATION	301	Extracellular matrix organization	54	1.77e-34	3.23e-32
CUI TCF21 TARGETS 2 DN	824	All significantly down-regulated genes in kidney glomeruli isolated from TCF21 [Gene ID=6943] knockout mice.	84	5.69e-34	1.03e-31
DELYS THYROID CANCER UP	445	Genes up-regulated in papillary thyroid carcinoma (PTC) compared to normal tissue.	63	8.56e-34	1.53e-31
GOBERT OLIGODENDROCYTE DIFFERENTIATION DN	1066	Genes down-regulated during differentiation of Oli-Neu cells (oligodendroglial precursor) in response to PD174265 [PubChem=4709].	95	1.21e-33	2.13e-31
RODRIGUES THYROID CARCINOMA POORLY DIFFERENTIATED DN	779	Genes down-regulated in poorly differentiated thyroid carcinoma (PDTC) compared to normal thyroid tissue.	81	2.22e-33	3.87e-31
MEISSNER BRAIN HCP WITH H3K4ME3 AND H3K27ME3	1056	Genes with high-CpG-density promoters (HCP) bearing histone H3 dimethylation at K4 (H3K4me2) and trimethylation at K27 (H3K27me3) in brain.	94	2.99e-33	5.16e-31
GO POSITIVE REGULATION OF MOLECULAR FUNCTION	1756	Any process that activates or increases the rate or extent of a molecular function, an elemental biological activity occurring at the molecular level, such as catalysis or binding. [GO:jl]	123	3.13e-33	5.35e-31
GO RESPONSE TO HORMONE	977	Any process that results in a change in state or activity of a cell or an organism (in terms of movement, secretion, enzyme production, gene expression, etc.) as a result of a hormone stimulus. [GOC:jl]	90	5.67e-33	9.58e-31
WINTER HYPOXIA METAGENE	242	Genes regulated by hypoxia, based on literature searches.	48	7.2e-33	1.2e-30
NAKAMURA TUMOR ZONE PERIPHERAL VS CENTRAL DN	640	Down-regulated genes in peripheral zone of human pancreatic cancer growing in the pancreas of nude mice compared to that of the tumor from the central zone.	73	9.75e-33	1.61e-30
GO HEART DEVELOPMENT	573	The process whose specific outcome is the progression of the heart over time, from its formation to the mature structure. The heart is a hollow, muscular organ, which, by contracting rhythmically, keeps up the circulation of the blood. [GOC:jid, UBERON:0000948]	69	1.9e-32	3.11e-30
MIYAGAWA TARGETS OF EWSR1 ETS FUSIONS DN	235	Genes commonly down-regulated in UET-13 cells (mesenchymal progenitor) by expression of EWSR1 [GeneID=2130] fusions with ETS transcription factors FLI1 and ERG [GeneID=2313 ,2078].	47	2.22e-32	3.6e-30
GO REGULATION OF INTRACELLULAR SIGNAL TRANSDUCTION	1846	Any process that modulates the frequency, rate or extent of intracellular signal transduction. [GOC:dph, GOC:signaling, GOC:tb, GOC:TermGenie]	125	2.32e-32	3.72e-30
GO SECRETION	1638	The controlled release of a substance by a cell or a tissue. [GOC:ai]	117	2.36e-32	3.74e-30
GO COLLAGEN CONTAINING EXTRACELLULAR MATRIX	406	An extracellular matrix consisting mainly of proteins (especially collagen) and glycosaminoglycans (mostly as proteoglycans) that provides not only essential physical scaffolding for the cellular constituents but can also initiate crucial biochemical and biomechanical cues required for tissue morphogenesis, differentiation and homeostasis. The components are secreted by cells in the vicinity and …	59	2.45e-32	3.84e-30
HALLMARK TNFA SIGNALING VIA NFKB	200	Genes regulated by NF-kB in response to TNF [GeneID=7124].	44	2.93e-32	4.56e-30
Collections utilized by MSigDB in this analysis include C2, C5, H
79659	DYNC2H1	dynein cytoplasmic 2 heavy chain 1 [Source:HGNC Symbol;Acc:HGNC:2962]
22977	AKR7A3	aldo-keto reductase family 7 member A3 [Source:HGNC Symbol;Acc:HGNC:390]
6723	SRM	spermidine synthase [Source:HGNC Symbol;Acc:HGNC:11296]
4285	MIPEP	mitochondrial intermediate peptidase [Source:HGNC Symbol;Acc:HGNC:7104]
10263	CDK2AP2	cyclin dependent kinase 2 associated protein 2 [Source:HGNC Symbol;Acc:HGNC:30833]
8669	EIF3J	eukaryotic translation initiation factor 3 subunit J [Source:HGNC Symbol;Acc:HGNC:3270]
10902	BRD8	bromodomain containing 8 [Source:HGNC Symbol;Acc:HGNC:19874]
51626	DYNC2LI1	dynein cytoplasmic 2 light intermediate chain 1 [Source:HGNC Symbol;Acc:HGNC:24595]
55629	PNRC2	proline rich nuclear receptor coactivator 2 [Source:HGNC Symbol;Acc:HGNC:23158]
11212	PLPBP	pyridoxal phosphate binding protein [Source:HGNC Symbol;Acc:HGNC:9457]
64748	PLPPR2	phospholipid phosphatase related 2 [Source:HGNC Symbol;Acc:HGNC:29566]
22981	NINL	ninein like [Source:HGNC Symbol;Acc:HGNC:29163]
57446	NDRG3	NDRG family member 3 [Source:HGNC Symbol;Acc:HGNC:14462]
6747	SSR3	signal sequence receptor subunit 3 [Source:HGNC Symbol;Acc:HGNC:11325]
7841	MOGS	mannosyl-oligosaccharide glucosidase [Source:HGNC Symbol;Acc:HGNC:24862]
10897	YIF1A	Yip1 interacting factor homolog A, membrane trafficking protein [Source:HGNC Symbol;Acc:HGNC:16688]
6734	SRPRA	SRP receptor subunit alpha [Source:HGNC Symbol;Acc:HGNC:11307]
58477	SRPRB	SRP receptor subunit beta [Source:HGNC Symbol;Acc:HGNC:24085]
51015	ISOC1	isochorismatase domain containing 1 [Source:HGNC Symbol;Acc:HGNC:24254]
56942	CMC2	C-X9-C motif containing 2 [Source:HGNC Symbol;Acc:HGNC:24447]
51272	BET1L	Bet1 golgi vesicular membrane trafficking protein like [Source:HGNC Symbol;Acc:HGNC:19348]
112950	MED8	mediator complex subunit 8 [Source:HGNC Symbol;Acc:HGNC:19971]
53838	C11orf24	chromosome 11 open reading frame 24 [Source:HGNC Symbol;Acc:HGNC:1174]
728558	ENTPD1-AS1	ENTPD1 antisense RNA 1 [Source:HGNC Symbol;Acc:HGNC:45203]

## Sheet: Table S3.
Table S3: All significantly differentially expressed proteins (N= 8) associated with TGFβ1 treatment. A complete list of significantly differentially expressed proteins (FDR p-value < 0.05) between IMR-90 cells with and without TGFβ1 treatment.
Protein	Uniprot ID	Log FC	P-Value	FDR-q P-Value
PDZ and LIM domain protein 5	Q96HC4	2.92	9.7e-05	0.016
Calponin 1	P51911	1.42	9.8e-05	0.016
Calpain 2 catalytic subunit	P17655	-1.4	0.00012	0.016
Collagen alpha 1 V chain	P20908	2	0.00012	0.016
Tensin 1*	Q9HBL0	3.33	0.00028	0.030
Collagen alpha 1 IV chain 1	P02462	-2.21	0.00040	0.031
Calponin 3	Q15417	1.24	0.00041	0.031
LIM domain and actin binding protein 1	Q9UHB6	1.23	0.00055	0.037
FC - Fold Change, FDR - False Discovery Rate, TGF - Transforming Growth Factor
*Denotes target of Pirfenidone of Nintedanib

## Sheet: Table S4.
Table S4: PSEA of Significantly Differentially Expressed Single Proteins (N=8) associated with TGFβ1 treatment. Protein set enrichment of 8 significantly (FDR p-value <0.05) differentially expressed proteins between IMR-90 cells with and without TGFβ1 treatment.
Gene Set Name	N Genes in Gene Set	Description	N Genes in Overlap	p-value	FDR q-value
GO ANCHORING JUNCTION	552	A cell junction that mechanically attaches a cell (and its cytoskeleton) to neighboring cells or to the extracellular matrix. [ISBN:0815332181]	6	2.48e-10	3.85e-06
GO CYTOSKELETAL PROTEIN BINDING	950	Interacting selectively and non-covalently with any protein component of any cytoskeleton (actin, microtubule, or intermediate filament cytoskeleton). [GOC:mah]	6	6.39e-09	3.47e-05
GO CELL SUBSTRATE JUNCTION	409	A cell junction that forms a connection between a cell and the extracellular matrix. [GOC:hb, GOC:mah]	5	7.63e-09	3.47e-05
GO ACTIN BINDING	422	Interacting selectively and non-covalently with monomeric or multimeric forms of actin, including actin filaments. [GOC:clt]	5	8.92e-09	3.47e-05
LIM MAMMARY STEM CELL UP	470	Genes consistently up-regulated in mammary stem cells both in mouse and human species.	5	1.53e-08	4.75e-05
GO CELL JUNCTION	1277	A cellular component that forms a specialized region of connection between two or more cells or between a cell and the extracellular matrix. At a cell junction, anchoring proteins extend through the plasma membrane to link cytoskeletal proteins in one cell to cytoskeletal proteins in neighboring cells or to proteins in the extracellular matrix. [GOC:mah, http://www.vivo.colostate.edu/hbooks/cmb/c…	6	3.73e-08	9.66e-05
PASINI SUZ12 TARGETS DN	309	Genes down-regulated in ES (embryonic stem cells) with defficient SUZ12 [GeneID=23512].	4	2.91e-07	0.000646
SWEET KRAS TARGETS UP	83	Genes upregulated in KRAS [GeneID=3845] knockdown vs control in a human cell line.	3	5.56e-07	0.00108
GO CELL ADHESION MOLECULE BINDING	488	Interacting selectively and non-covalently with a cell adhesion molecule. [GOC:ai]	4	1.8e-06	0.00286
GO ACTIN CYTOSKELETON	491	The part of the cytoskeleton (the internal framework of a cell) composed of actin and associated proteins. Includes actin cytoskeleton-associated complexes. [GOC:jl, ISBN:0395825172, ISBN:0815316194]	4	1.84e-06	0.00286
GO PLATELET DERIVED GROWTH FACTOR BINDING	11	Interacting selectively and non-covalently with platelet-derived growth factor. [GOC:dgh]	2	2.12e-06	0.003
REACTOME DEGRADATION OF THE EXTRACELLULAR MATRIX	140	Degradation of the extracellular matrix	3	2.69e-06	0.00349
MCBRYAN TERMINAL END BUD UP	14	The 'TEB profile genes': up-regulated during pubertal mammary gland development specifically in the TEB (terminal end bud) structures.	2	3.51e-06	0.0042
MCBRYAN PUBERTAL TGFB1 TARGETS UP	160	Pubertal genes up-regulated by TGFB1 [GeneID=7040].	3	4.02e-06	0.00447
HOLLERN ADENOMYOEPITHELIAL BREAST TUMOR	17	Genes that have high expression in mammary tumors of adenomyoepithelial histology.	2	5.25e-06	0.0051
KANG AR TARGETS UP	17	Genes up-regulated in osteoblasts from wild type male mice compared to those with AR [GeneID=367] knockout.	2	5.25e-06	0.0051
GO CADHERIN BINDING INVOLVED IN CELL CELL ADHESION	19	Any cadherin binding that occurs as part of the process of cell-cell adhesion. [GOC:dos]	2	6.6e-06	0.0057
GO COMPLEX OF COLLAGEN TRIMERS	19	A complex of collagen trimers such as a fibril or collagen network. [GOC:dos]	2	6.6e-06	0.0057
KEGG FOCAL ADHESION	199	Focal adhesion	3	7.74e-06	0.00633
MANALO HYPOXIA UP	204	Genes up-regulated in response to both hypoxia and overexpression of an active form of HIF1A [GeneID=3091].	3	8.33e-06	0.00648
PICCALUGA ANGIOIMMUNOBLASTIC LYMPHOMA UP	209	Up-regulated genes in angioimmunoblastic lymphoma (AILT) compared to normal T lymphocytes.	3	8.96e-06	0.00663
CHYLA CBFA2T3 TARGETS DN	235	Genes down-regulated in immature bone marrow progenitor cells upon knock out of CBFA2T3 [GeneID=863].	3	1.27e-05	0.00899
SENESE HDAC1 TARGETS DN	262	Genes down-regulated in U2OS cells (osteosarcoma) upon knockdown of HDAC1 [GeneID=3065] by RNAi.	3	1.76e-05	0.0119
ROZANOV MMP14 TARGETS SUBSET	32	Genes linked to the ECM maintenance and angiogenesis that were changed in HT1080 cells (fibrosarcoma) over-expressing MMP14 [GeneID=4323] compared to those with knockdown of the gene by RNAi.	2	1.91e-05	0.0124
REACTOME EXTRACELLULAR MATRIX ORGANIZATION	301	Extracellular matrix organization	3	2.66e-05	0.0166
GO EXTRACELLULAR MATRIX STRUCTURAL CONSTITUENT CONFERRING TENSILE STRENGTH	41	A constituent of the extracellular matrix that enables the matrix to resist longitudinal stress. [GOC:mah, ISBN:0815316194]	2	3.16e-05	0.0184
REACTOME NCAM1 INTERACTIONS	42	NCAM1 interactions	2	3.32e-05	0.0184
GO CADHERIN BINDING	324	Interacting selectively and non-covalently with cadherin, a type I membrane protein involved in cell adhesion. [GOC:bf]	3	3.32e-05	0.0184
NABA COLLAGENS	44	Genes encoding collagen proteins	2	3.64e-05	0.0189
REACTOME COLLAGEN CHAIN TRIMERIZATION	44	Collagen chain trimerization	2	3.64e-05	0.0189
PID SYNDECAN 1 PATHWAY	46	Syndecan-1-mediated signaling events	2	3.98e-05	0.02
GO EXTRACELLULAR MATRIX COMPONENT	49	Any constituent part of the extracellular matrix, the structure lying external to one or more cells, which provides structural support for cells or tissues; may be completely external to the cell (as in animals) or be part of the cell (as often seen in plants). [GOC:jl]	2	4.53e-05	0.0213
LI WILMS TUMOR VS FETAL KIDNEY 2 DN	49	Genes down-regulated in Wilm's tumor vs fetal kidney.	2	4.53e-05	0.0213
GO CELL CELL ADHESION MEDIATOR ACTIVITY	50	The binding by a cell-adhesion protein on the cell surface to an extracellular matrix component, to mediate adhesion of the cell to another cell. [Wikipedia:Cell adhesion]	2	4.71e-05	0.0216
BERENJENO TRANSFORMED BY RHOA DN	389	Genes down-regulated in NIH3T3 cells (fibroblasts) transformed by expression of contitutively active (Q63L) form of RHOA [GeneID=387] off plasmid vector.	3	5.71e-05	0.0254
REACTOME SIGNALING BY PDGF	58	Signaling by PDGF	2	6.35e-05	0.0262
REN ALVEOLAR RHABDOMYOSARCOMA DN	407	Genes commonly down-regulated in human alveolar rhabdomyosarcoma (ARMS) and its mouse model overexpressing PAX3-FOXO1 [GeneID=5077;2308] fusion.	3	6.53e-05	0.0262
GO CELL ADHESION MEDIATOR ACTIVITY	59	The binding by a cell-adhesion protein on the cell surface to an extracellular matrix component, to mediate adhesion of the cell to the external substrate or to another cell. [Wikipedia:Cell adhesion]	2	6.58e-05	0.0262
REACTOME NON INTEGRIN MEMBRANE ECM INTERACTIONS	59	Non-integrin membrane-ECM interactions	2	6.58e-05	0.0262
REACTOME ASSEMBLY OF COLLAGEN FIBRILS AND OTHER MULTIMERIC STRUCTURES	61	Assembly of collagen fibrils and other multimeric structures	2	7.03e-05	0.0273
GO EXTRACELLULAR STRUCTURE ORGANIZATION	421	A process that is carried out at the cellular level which results in the assembly, arrangement of constituent parts, or disassembly of structures in the space external to the outermost structure of a cell. For cells without external protective or external encapsulating structures this refers to space outside of the plasma membrane, and also covers the host cell environment outside an intracellula…	3	7.22e-05	0.0274
REACTOME NCAM SIGNALING FOR NEURITE OUT GROWTH	63	NCAM signaling for neurite out-growth	2	7.5e-05	0.0278
REACTOME COLLAGEN DEGRADATION	64	Collagen degradation	2	7.75e-05	0.028
GO CELLULAR RESPONSE TO AMINO ACID STIMULUS	66	Any process that results in a change in state or activity of a cell (in terms of movement, secretion, enzyme production, gene expression, etc.) as a result of an amino acid stimulus. An amino acid is a carboxylic acids containing one or more amino groups. [CHEBI:33709, GOC:mah]	2	8.24e-05	0.0281
PID INTEGRIN1 PATHWAY	66	Beta1 integrin cell surface interactions	2	8.24e-05	0.0281
GO CYTOSKELETON ORGANIZATION	1298	A process that is carried out at the cellular level which results in the assembly, arrangement of constituent parts, or disassembly of cytoskeletal structures. [GOC:dph, GOC:jl, GOC:mah]	4	8.45e-05	0.0281
REACTOME COLLAGEN BIOSYNTHESIS AND MODIFYING ENZYMES	67	Collagen biosynthesis and modifying enzymes	2	8.49e-05	0.0281
GU PDEF TARGETS UP	71	Integrin, VEGF, Wnt and TGFbeta signaling pathway genes up-regulated in PC-3 cells (prostate cancer) after knockdown of PDEF [GeneID=25803] by RNAi.	2	9.54e-05	0.0303
LANDIS BREAST CANCER PROGRESSION DN	71	Genes down-regulated in preneoplastic mammary tissues and whose expression is maintained in tumors.	2	9.54e-05	0.0303
PID AVB3 INTEGRIN PATHWAY	74	Integrins in angiogenesis	2	0.000104	0.0316
TURASHVILI BREAST LOBULAR CARCINOMA VS LOBULAR NORMAL DN	74	Genes down-regulated in lobular carcinoma vs normal lobular breast cells.	2	0.000104	0.0316
REACTOME ECM PROTEOGLYCANS	76	ECM proteoglycans	2	0.000109	0.0327
LIU PROSTATE CANCER DN	491	Genes down-regulated in prostate cancer samples.	3	0.000114	0.0332
YAO TEMPORAL RESPONSE TO PROGESTERONE CLUSTER 16	78	Genes co-regulated in uterus during a time course response to progesterone [PubChem=5994]: SOM cluster 16.	2	0.000115	0.0332
HUANG DASATINIB RESISTANCE UP	80	Genes whose expression positively correlated with sensitivity of breast cancer cell lines to dasatinib [PubChem=3062316].	2	0.000121	0.0343
KEGG ECM RECEPTOR INTERACTION	84	ECM-receptor interaction	2	0.000134	0.0371
REACTOME INTEGRIN CELL SURFACE INTERACTIONS	85	Integrin cell surface interactions	2	0.000137	0.0373
GO COLLAGEN TRIMER	87	A protein complex consisting of three collagen chains assembled into a left-handed triple helix. These trimers typically assemble into higher order structures. [GOC:dos, GOC:mah, ISBN:0721639976, PMID:19693541, PMID:21421911]	2	0.000143	0.0384
REACTOME COLLAGEN FORMATION	90	Collagen formation	2	0.000153	0.0404
ZWANG CLASS 1 TRANSIENTLY INDUCED BY EGF	546	Class I of genes transiently induced by EGF [GeneID =1950] in 184A1 cells (mammary epithelium).	3	0.000156	0.0404
GO BASEMENT MEMBRANE	93	A collagen-containing extracellular matrix consisting of a thin layer of dense material found in various animal tissues interposed between the cells and the adjacent connective tissue. It consists of the basal lamina plus an associated layer of reticulin fibers. [ISBN:0198547684, PMID:22505934]	2	0.000164	0.0418
CHICAS RB1 TARGETS CONFLUENT	563	Genes up-regulated in confluent IMR90 cells (fibroblast) after knockdown of RB1 [GeneID=5925] by RNAi.	3	0.000171	0.0428
Collections utilized by MSigDB in this analysis include C2, C5, H

## Sheet: Table S5.
Table S5. Novel proteins and genes involed in TGFβ1 signaling found in proteomic (Yellow and Turquoise) and transcriptomic (Blue) modules associated with TGFβ1 treatment. The blue and turquoise modules were positively correlated with TGFβ1 treatment and the yellow module was negatively correlated with TGFβ1 treatment. Module membership corresponds to kME values, which is the degree of clustering …
Transcriptomic Modules		Proteomic Modules
Blue Module	Blue Module Membership	Yellow Module	Yellow Module Membership	Turquoise Module	Turquoise Module Membership
FIBP	0.203116	PCBP1	0.366	TLN2	0.38975
HSBP1	0.241974	CCT4	0.639398	EIF3A	0.407986
SACM1L	0.242732	EPB41L2	0.644364	GCN1	0.408768
SLC25A24	0.253806	LMNB2	0.665328	RSU1	0.413989
PHLDA3	0.279747	HNRNPU	0.678525	CLIC1	0.421165
PTBP1	0.285216	SVIL	0.679606	DSTN	0.495693
TBCB	0.303099	SUB1	0.688705	RCN3	0.559706
DNAJB12	0.31277	LASP1	0.708082	ARHGAP1	0.608589
SET	0.320261	TCOF1	0.715223	EPRS	0.636386
DLK2	0.327958	NPEPPS	0.753405	KANK2	0.642308
PFDN1	0.328095	SEPTIN7	0.781666	MRC2	0.652056
SORBS3	0.328505	PKM2	0.782483	MAPRE1	0.657696
MRPS7	0.333681	STOML1	0.79338	GARS1	0.672641
DIP2C	0.353576	HSD17B4	0.797335	FERMT2	0.690066
FNDC3A	0.378237	VAT1	0.8063	EIF3E	0.716741
SPTLC1	0.40835	YARS	0.81382	KHSRP	0.718985
SLC25A3	0.410023	RPS26P11	0.819557	ZYX	0.733465
EDF1	0.410426	EEF1D	0.825673	FHL2	0.762997
CROCC	0.421442	EIF4H	0.829895	ACSL3	0.770867
SERBP1	0.439731	ALDH2	0.850992	RNH1	0.778623
ARMCX2	0.470509	IGF2R	0.864458	TNPO1	0.787147
MAP4	0.474836	GAPDHS	0.877876	VPS35	0.791451
CLPTM1	0.480693	PFDN6	0.887243	HDLBP	0.828956
TMEM259	0.483404	AIFM1	0.907379	ILF3	0.835728
RTRAF	0.48364	AHNAK	0.907732	UGDH	0.844537
RBM10	0.492085	PHB2	0.939581	CSRP1	0.84637
PRPF40A	0.492207			ASNS	0.855956
ADSS2	0.50498			SMS	0.866067
PAFAH1B1	0.507417			PICALM	0.872832
ADSL	0.508897			na	0.873486
SYNCRIP	0.518563			PTK7	0.885889
GET1	0.519487			MAP1B	0.888998
GDI2	0.520075			NES	0.904007
RWDD1	0.523702			CCT2	0.914891
MAST2	0.525341			TNS1	0.923283
HACD1	0.527209			PALLD	0.935434
RFNG	0.531181			HYOU1	0.938132
TM9SF2	0.538453			PDLIM5	0.945991
PMPCA	0.557098			CNN3	0.965569
LSM12	0.568609			LIMA1	0.966013
ARPP19	0.57334			TAGLN	0.966609
RNF10	0.575598			CALD1	0.974024
MXRA7	0.582272			CNN1	0.986452
SMAP1	0.588361
AP3D1	0.606776
RARS1	0.612016
MGRN1	0.613546
TP53I11	0.613768
GPRC5A	0.617346
HNRNPA3	0.618437
MCTS1	0.622055
YIPF2	0.622627
PNMA1	0.623764
PLPBP	0.627353
IPO4	0.634373
CDK14	0.641795
NUTF2	0.64214
CKLF	0.645244
SWAP70	0.647352
TPD52L2	0.647819
TRAK2	0.653466
SRSF10	0.660637
FJX1	0.661952
KARS1	0.664066
EIF4H	0.66507
NPC1	0.668997
PPP4C	0.671128
RRS1	0.673357
SAR1A	0.674882
MTMR6	0.676915
LTN1	0.679507
HNRNPR	0.684025
PTTG1IP	0.68925
ATP5F1B	0.690868
SYDE1	0.696027
NET1	0.697631
ARHGEF10	0.706735
PLEKHB2	0.708659
GNL2	0.709122
FUS	0.711341
SPATS2L	0.711471
H1-0	0.713022
DUSP11	0.713215
ATP6V1D	0.713479
MACF1	0.714592
LAPTM4B	0.716574
AKR1A1	0.717011
ACSL1	0.717369
CTNNAL1	0.71764
HSD17B10	0.720455
ZYX	0.72071
FDPS	0.72152
MIER2	0.724942
STX12	0.726813
ARNTL	0.727095
SBF1	0.730538
PPRC1	0.731829
BMS1	0.732534
MRPL12	0.739788
SLC4A7	0.739983
PPFIA1	0.742328
PWP1	0.744426
PSD3	0.744572
ATP13A1	0.74624
ZC3H15	0.747995
PANK3	0.748877
PSMG1	0.749108
DNAJB6	0.750357
NAA35	0.751629
OSBPL9	0.754669
GAR1	0.755218
ARL1	0.75851
URI1	0.761423
BASP1	0.764178
ATXN1	0.765176
ADO	0.766716
AHSA1	0.767094
ERP44	0.769833
EVI5	0.770468
CLPX	0.772577
ARL4A	0.773215
LRIF1	0.774244
MAGED1	0.774446
PUF60	0.774522
TSPAN2	0.774575
GOLGA5	0.775177
GTF3C1	0.775668
SINHCAF	0.777013
HIGD1A	0.778079
SZRD1	0.77899
UBL3	0.779586
TOR1A	0.783082
TRAM2	0.783729
GAPVD1	0.784356
PPIC	0.785318
FADS3	0.78708
DIMT1	0.787979
RFK	0.788743
CLDND1	0.788842
GLRX2	0.790315
CHPF	0.793791
ELOVL5	0.794726
SLC7A1	0.796514
UTP11	0.796694
ENY2	0.797383
PIEZO1	0.798275
SLC9A1	0.799359
NUDC	0.799709
HSPB8	0.801178
PTPRN	0.802402
PGRMC2	0.803604
YTHDF1	0.8038
CLPP	0.804118
DHX32	0.805534
HAX1	0.805547
PICALM	0.806609
NOP16	0.808693
PLPPR2	0.80884
OSTM1	0.81159
BUD31	0.812313
FXR2	0.813523
WAPL	0.813984
EBP	0.814255
PDLIM2	0.815057
GJB3	0.815933
USP46	0.816454
HMGXB3	0.818514
SORT1	0.819406
SSR2	0.820468
YIPF6	0.821603
DESI2	0.824724
RBM7	0.824749
NRXN3	0.825586
PCMT1	0.826183
GAS7	0.826528
ERGIC2	0.826536
PLPP1	0.82812
FNDC3B	0.828659
GOLGA3	0.828924
CSGALNACT2	0.83006
ARL2BP	0.830208
C12orf29	0.830616
REEP4	0.830824
DNAJB5	0.831466
IDH3A	0.831505
GLRX3	0.832911
DDX21	0.833652
APMAP	0.835777
TRIB1	0.836346
RHOT2	0.836837
VPS54	0.837852
FAM120A	0.838284
SLC16A2	0.838299
SLC4A2	0.838678
IVNS1ABP	0.8391
PVR	0.840327
SERINC5	0.840533
MRPS12	0.842551
GLT8D1	0.843212
NFE2L1	0.844065
SNRPD1	0.845249
DDX18	0.8462
POMP	0.846457
NARS1	0.84688
ABHD10	0.848118
MORF4L2	0.848378
ATP13A2	0.84857
PPP1R14B	0.849142
PDLIM3	0.849206
ILF2	0.849478
IMPA1	0.851122
HDLBP	0.852043
MICALL1	0.852712
LOC220077	0.852931
RNF6	0.853193
SS18	0.854206
MTMR9	0.856682
LIG3	0.857539
RRP12	0.8576
PTK7	0.862428
SEC61B	0.862882
ACOX3	0.863221
TXNDC9	0.864006
LBH	0.864305
SNAP23	0.864884
MCAM	0.865473
EIF3B	0.865715
PPID	0.865947
RUSC2	0.866117
CD3EAP	0.866613
MDH2	0.868354
JPT2	0.868646
TRAM1	0.869052
STK38L	0.870793
LSM1	0.871072
ISOC2	0.872246
INSIG2	0.872381
TAC3	0.873885
NAA10	0.874295
MTX1	0.87452
AK6	0.876622
SRP72	0.876849
SCAF11	0.877095
DEF8	0.877533
MTHFD2	0.877833
KLHDC3	0.878293
MAGEH1	0.879855
RNF187	0.88065
ANP32E	0.88081
TFPI2	0.881077
PKNOX2	0.881278
SIL1	0.882058
RECQL	0.882105
CAMTA2	0.884133
AFAP1	0.886179
RCC1L	0.888674
RINT1	0.888793
BBOF1	0.888801
BNIP1	0.889165
CTIF	0.890366
ZNRD2	0.890572
RGS4	0.891868
WFDC1	0.891948
RRBP1	0.892522
ARFIP2	0.892889
TM9SF3	0.893196
EIF1	0.893593
HEG1	0.894104
UGDH	0.894117
NLRP1	0.894319
POTEKP	0.894338
SRPRA	0.89435
TIMM17A	0.894658
BTN2A1	0.895402
HS3ST3A1	0.896842
PDE4D	0.897546
SHLD2	0.897855
SLC35B1	0.898003
PLEKHA1	0.89846
DHCR7	0.898683
MICAL2	0.89903
IARS1	0.899345
MOB4	0.899459
ASNS	0.899748
FASTK	0.900067
OPA1	0.900223
MFSD1	0.900484
FAM114A1	0.900544
INSIG1	0.900642
TUSC2	0.90106
DENND1B	0.90117
ATP5MC1	0.901553
ARHGEF40	0.901738
LSM7	0.902069
RAP1GDS1	0.902316
NAP1L3	0.90233
VARS1	0.9024
FKBP4	0.902538
IFRD2	0.902688
MTDH	0.902811
SETD3	0.903202
PDE4DIP	0.903409
CTH	0.903582
SPTLC2	0.903645
TRA2B	0.90472
IBTK	0.905022
KIFC3	0.905851
OAT	0.906143
CFAP20	0.906523
ACOT7	0.906855
MINDY2	0.906901
MPZL1	0.907043
NETO2	0.907169
FKBP14	0.907178
IER3	0.907229
LMF2	0.907643
PDHA1	0.907857
DSE	0.90805
ANXA2P2	0.908152
SRP54	0.908336
MRPL18	0.90897
BTG3	0.909346
MARCHF3	0.90963
AVEN	0.909636
LRRC15	0.910209
TUBG1	0.911399
NPAS2	0.91146
SLC17A9	0.911661
CCT2	0.911789
RNASEH1	0.912278
HDGFL3	0.912566
SPCS2	0.912619
LPP	0.913777
SNX11	0.914273
PITRM1	0.914728
PRPS1	0.91491
CHPF2	0.914969
PRAF2	0.915631
RNH1	0.915754
PRDX3	0.915757
CXorf40B	0.916414
NOLC1	0.916643
FERMT2	0.916898
CHCHD2	0.917146
DR1	0.917329
CDH11	0.917391
PCDH9	0.917481
GLIPR1	0.918488
TRPC4AP	0.918669
NT5DC2	0.918957
FABP5	0.919075
PLP2	0.919523
STIP1	0.920119
JTB	0.920237
RABEPK	0.92027
GOLIM4	0.920324
DCLK2	0.920865
HPS5	0.920994
SDF2L1	0.921437
SEC14L2	0.921555
TULP3	0.922954
ACOT9	0.92327
DEGS1	0.92513
PGAM1	0.925256
ODC1	0.925296
GLRB	0.925481
ARF6	0.925603
MRPL17	0.925643
SRP19	0.92588
SGPL1	0.927117
DHCR24	0.927259
PALLD	0.927461
TMEM39A	0.927493
TASOR2	0.927583
OSBPL2	0.928063
SLC30A5	0.928185
SERP1	0.928291
JRKL	0.928446
PPME1	0.928913
CNPY2	0.929229
TBPL1	0.929373
TNS1	0.929698
GRPEL1	0.93008
TAGLN	0.930328
DIXDC1	0.930468
SCAMP2	0.930912
TBL2	0.931733
AURKAIP1	0.932131
STX2	0.932366
KCTD5	0.933544
AMMECR1	0.93358
GCN1	0.933867
TBC1D8B	0.934039
SUCO	0.934205
AOPEP	0.934453
HNRNPAB	0.93449
SRSF8	0.934554
IPO7	0.934689
UBA5	0.934695
AGFG1	0.93479
TMEM208	0.934904
SSR4	0.935063
RAI14	0.935419
IFT20	0.935512
EIF2S2	0.935592
PTP4A1	0.935768
ZBTB5	0.935881
NPLOC4	0.935892
ALDH18A1	0.936275
PDLIM5	0.9363
TVP23B	0.936424
FAM214B	0.936692
SSR3	0.936894
RCN3	0.937033
ENTPD6	0.937181
SCAMP3	0.937251
KIFBP	0.937296
GGCT	0.937321
EMC7	0.937434
SARS1	0.937536
MRC2	0.937938
NDST1	0.938018
LIMA1	0.938028
JMJD4	0.938108
POLG	0.938152
RPS6KC1	0.938207
BAG3	0.93867
ERCC1	0.93873
DSTN	0.938736
TENT5A	0.938975
HSPA13	0.939544
SPEN	0.939992
CCT5	0.940159
DUS1L	0.940422
UFM1	0.941828
UBE3C	0.942207
AMD1	0.94249
ADK	0.942896
MAPRE1	0.943403
NIPA2	0.943482
TIMM17B	0.94383
AKTIP	0.943868
DLC1	0.944205
MYDGF	0.944266
TMEM45A	0.944469
SNTB2	0.945244
SEC63	0.945516
OXCT1	0.946038
ARL4D	0.946166
ZNF804A	0.946286
ORMDL2	0.946864
CCT7	0.946921
TM6SF1	0.94694
IFRD1	0.94709
SYNGR2	0.947139
NECTIN3	0.947475
ACSL3	0.948218
TTC13	0.94867
MLF2	0.948718
CHFR	0.948883
GARS1	0.949028
LGMN	0.949186
EEF1E1	0.949409
RASL11B	0.949521
CADM1	0.950216
CSRP2	0.950424
TMEM243	0.950759
FICD	0.950817
SEC23B	0.951146
IDI1	0.951595
PTS	0.951698
UBE2J1	0.951778
CMPK1	0.952075
MUS81	0.952357
TXNL4A	0.952476
EMC1	0.952834
LIMS2	0.953357
POLR3D	0.953628
SHQ1	0.953677
PDIA4	0.954559
LRRC8D	0.954867
HACD2	0.955246
DNAJB4	0.955263
SUSD6	0.955271
ALDH1B1	0.955438
CRY1	0.955831
DYRK4	0.955926
MRPS35	0.955972
SMTN	0.955974
HSPA12A	0.956549
CAVIN1	0.956743
POLR3B	0.956932
PTPRF	0.957005
NXT1	0.957225
SLC31A1	0.957252
NNMT	0.957508
EXOSC9	0.957648
P3H4	0.95778
UTP6	0.957801
SMYD3	0.958103
SMIM10L1	0.958561
STK38	0.95868
CDC42SE1	0.958735
ENTPD7	0.959271
PDXK	0.959934
CEBPG	0.960135
KIAA0355	0.960251
SLC9A3R1	0.960659
SSR1	0.960746
POGLUT2	0.960872
NPR3	0.96118
TIMM44	0.961688
SLC1A5	0.961803
SPHK1	0.961988
TMEM165	0.962013
FKBP2	0.962219
KCNG1	0.962369
MRPL3	0.962501
ANKLE2	0.962663
CTPS1	0.962749
EHD4	0.962819
PDHB	0.963914
C11orf24	0.964218
LOC728392	0.964329
TGDS	0.965175
CHAC1	0.96548
MTCH1	0.965624
YIF1A	0.965646
SERTAD3	0.965953
TENM3	0.966162
DDX1	0.96623
LMOD1	0.9664
MTFR1	0.966625
ATP6V0B	0.967964
PFDN2	0.968125
GORASP2	0.968813
SLC35E1	0.968951
SLC10A3	0.969086
MAK16	0.969129
SNRPB2	0.969428
PRUNE2	0.969729
PELO	0.969924
TMCO1	0.970074
HERPUD1	0.970164
GOT1	0.97058
CSRP1	0.970862
GABBR2	0.970976
SLC22A17	0.971007
HOMER1	0.97101
CDR2L	0.971359
MTMR2	0.971493
SYBU	0.972138
PAWR	0.972209
ATOX1	0.972341
SLC52A2	0.973017
TSPAN13	0.973184
DNAJC12	0.973566
SLC38A1	0.973593
FAM98A	0.973757
PUS7	0.974127
CLINT1	0.97453
GDI1	0.974531
SQLE	0.975129
SRM	0.975391
MAB21L2	0.975638
RNF41	0.975837
MSMO1	0.975888
PHTF2	0.976073
PRDX4	0.976422
TNFAIP1	0.976837
RDH11	0.97684
CNN1	0.977285
OXSR1	0.977376
ZPR1	0.977412
MLLT11	0.977651
SLC25A32	0.97784
LONP1	0.978221
SEC61G	0.978297
GRAMD2B	0.978392
ENTPD1-AS1	0.978488
PNO1	0.97873
TMX2	0.978869
DNAJC1	0.978945
PHLDA2	0.978954
ATP10A	0.978968
CMC2	0.979221
RSU1	0.979279
SPDL1	0.979481
LRP12	0.979551
CNN3	0.980048
PXDC1	0.980369
MORC4	0.980708
MBNL2	0.980749
QPCT	0.980851
THUMPD2	0.981162
IMP4	0.981176
REXO2	0.981211
ATG101	0.981369
PDLIM4	0.981456
TEX2	0.981606
WDR41	0.981643
RER1	0.981806
EPRS1	0.9821
LINC00312	0.982343
EIF3J	0.98267
JMJD6	0.982976
NDEL1	0.983027
PUM3	0.983778
TUFT1	0.984183
DNAJB9	0.984617
FHL3	0.98475
ENTPD4	0.984936
EIF4EBP1	0.985011
TARS1	0.985106
ACBD3	0.985117
MAP3K7CL	0.985556
RIOK2	0.986136
PAICS	0.986849
SLC1A4	0.98687
AIMP2	0.987348
CDK2AP2	0.987401
HSD17B6	0.987678
SRPRB	0.987777
CALD1	0.988058
RABIF	0.988798
COQ10B	0.988807
CEMIP2	0.989314
SMCO4	0.98942
SNX24	0.989491
FARSA	0.989609
EMG1	0.990263
CARS1	0.99044
OSBPL10	0.990866
NEK7	0.991131
MBD4	0.991158
APBB2	0.992445
ZNF365	0.992558
FTSJ1	0.992688
PPP1R12A	0.993232
DACT1	0.993968
ACTG2	0.994557
STK17B	0.995171
LMCD1	0.995599
HYOU1	0.996548
YRDC	0.996915
DPY19L1	0.997886
LRRC59	0.99811

## Sheet: Table S6 .
Table S6: Characteristics of Significant Proteomic and Transcriptomic Modules Generated Using Weighted Gene Co-Expression Analysis. kME values correspond to the degree of clustering of genes in each module where genes with the highest kME have the most connections to other genes and are considered hubs.
Module Color	kME (Mean + SD)	N Total	Hubs N(%)	Module Type
Yellow	0.78 + 0.13	78	18 (23.1)	Proteomic
Turquoise	0.73 + 0.18	115	25 (21.7)	Proteomic
Blue	0.87 + 0.14	1564	83 (5.3)	Transcriptomic
kME – The correlation between the expression of each gene or protein and the module eigengene or eigenprotein, SD – Standard Deviation.

## Sheet: Table S7. 
Table S7. List of pathways from canonical pathways in Homo sapiens from MSigDB used to identify (N=6,752) genes present in pathways containing TGFβ1.
Name	N Genes in Set
BIOCARTA_ALK_PATHWAY	37
BIOCARTA_CTCF_PATHWAY	24
BIOCARTA_ERYTH_PATHWAY	15
BIOCARTA_G1_PATHWAY	28
BIOCARTA_IL1R_PATHWAY	31
BIOCARTA_INFLAM_PATHWAY	29
BIOCARTA_MAPK_PATHWAY	81
BIOCARTA_NKT_PATHWAY	26
BIOCARTA_P38MAPK_PATHWAY	36
BIOCARTA_TGFB_PATHWAY	19
BIOCARTA_TOB1_PATHWAY	19
KEGG_CELL_CYCLE	125
KEGG_CHRONIC_MYELOID_LEUKEMIA	73
KEGG_COLORECTAL_CANCER	62
KEGG_CYTOKINE_CYTOKINE_RECEPTOR_INTERACTERACTION	265
KEGG_DILATED_CARDIOMYOPATHY	90
KEGG_HYPERTROPHIC_CARDIOMYOPATHY_HCM	83
KEGG_INTESTINAL_IMMUNE_NETWORK_FOR_IGA_PIGA_PRODUCTION	48
KEGG_LEISHMANIA_INFECTION	72
KEGG_MAPK_SIGNALING_PATHWAY	267
KEGG_PANCREATIC_CANCER	70
KEGG_PATHWAYS_IN_CANCER	325
KEGG_RENAL_CELL_CARCINOMA	70
KEGG_TGF_BETA_SIGNALING_PATHWAY	86
NABA_MATRISOME	1026
NABA_MATRISOME_ASSOCIATED	751
NABA_SECRETED_FACTORS	343
PID_ALK1_PATHWAY	26
PID_AP1_PATHWAY	70
PID_GLYPICAN_1PATHWAY	27
PID_IL12_STAT4_PATHWAY	32
PID_IL27_PATHWAY	26
PID_RXR_VDR_PATHWAY	26
PID_SYNDECAN_1_PATHWAY	46
PID_SYNDECAN_2_PATHWAY	33
PID_TELOMERASE_PATHWAY	67
PID_TGFBR_PATHWAY	54
PID_UPA_UPAR_PATHWAY	42
REACTOME_CELL_SURFACE_INTERACTIONS_AT_THAT_THE_VASCULAR_WALL	194
REACTOME_CYTOKINE_SIGNALING_IN_IMMUNE_SYNE_SYSTEM	884
REACTOME_DEUBIQUITINATION	298
REACTOME_DEVELOPMENTAL_BIOLOGY	1131
REACTOME_DISEASE	1580
REACTOME_DISEASES_OF_SIGNAL_TRANSDUCTIONCTION_BY_GROWTH_FACTOR_RECEPTORS_AND_SECD_SECOND_MESSENGERS	386
REACTOME_DOWNREGULATION_OF_TGF_BETA_RECE_RECEPTOR_SIGNALING	26
REACTOME_ECM_PROTEOGLYCANS	76
REACTOME_ELASTIC_FIBRE_FORMATION	45
REACTOME_EXTRACELLULAR_MATRIX_ORGANIZATIIZATION	301
REACTOME_HEMOSTASIS	678
REACTOME_INFECTIOUS_DISEASE	866
REACTOME_INFLUENZA_INFECTION	157
REACTOME_INTERLEUKIN_4_AND_INTERLEUKIN_1KIN_13_SIGNALING	111
REACTOME_LOSS_OF_FUNCTION_OF_SMAD2_3_IN_	7
REACTOME_MOLECULES_ASSOCIATED_WITH_ELASTIC_FIBRES	38
REACTOME_NON_INTEGRIN_MEMBRANE_ECM_INTERACTIONS	59
REACTOME_PLATELET_ACTIVATION_SIGNALING_AND_AGGREGATION	261
REACTOME_POST_TRANSLATIONAL_PROTEIN_MODIFICATION	1432
REACTOME_REGULATION_OF_RUNX3_EXPRESSION_AND_ACTIVITY	55
REACTOME_RESPONSE_TO_ELEVATED_PLATELET_CYTOSOLIC_CA2_	132
REACTOME_RNA_POLYMERASE_II_TRANSCRIPTION	1373
REACTOME_RUNX3_REGULATES_CDKN1A_TRANSCRIPTION	7
REACTOME_RUNX3_REGULATES_P14_ARF	10
REACTOME_SIGNALING_BY_INTERLEUKINS	462
REACTOME_SIGNALING_BY_TGF_BETA_RECEPTOR_COMPLEX	73
REACTOME_SIGNALING_BY_TGF_BETA_RECEPTOR_COMPLEX_IN_CANCER	8
REACTOME_SIGNALING_BY_TGFB_FAMILY_MEMBERS	102
REACTOME_SYNDECAN_INTERACTIONS	27
REACTOME_TGF_BETA_RECEPTOR_SIGNALING_ACTIVATES_SMADS	32
REACTOME_TGF_BETA_RECEPTOR_SIGNALING_IN_EMT_EPITHELIAL_TO_MESENCHYMAL_TRANSITION	16
REACTOME_TRANSCRIPTIONAL_REGULATION_BY_RUNX3	96
REACTOME_TRANSCRIPTIONAL_REGULATION_OF_WHITE_ADIPOCYTE_DIFFERENTIATION	84
REACTOME_UCH_PROTEINASES	102
SA_MMP_CYTOKINE_CONNECTION	15
WP_3Q29_COPY_NUMBER_VARIATION_SYNDROME	79
WP_ACE_INHIBITOR_PATHWAY	17
WP_ADIPOGENESIS	131
WP_ALLOGRAFT_REJECTION	89
WP_ARYL_HYDROCARBON_RECEPTOR_PATHWAY	48
WP_CANONICAL_AND_NONCANONICAL_TGFB_SIGNALING	17
WP_CARDIAC_HYPERTROPHIC_RESPONSE	57
WP_CARDIAC_PROGENITOR_DIFFERENTIATION	53
WP_CELL_CYCLE	122
WP_CHROMOSOMAL_AND_MICROSATELLITE_INSTABILITY_IN_COLORECTAL_CANCER	74
WP_CONTROL_OF_IMMUNE_TOLERANCE_BY_VASOACTIVE_INTESTINAL_PEPTIDE	13
WP_CORTICOTROPINRELEASING_HORMONE_SIGNALING_PATHWAY	93
WP_CYTOKINES_AND_INFLAMMATORY_RESPONSE	26
WP_DIFFERENTIATION_PATHWAY	48
WP_DNA_DAMAGE_RESPONSE_ONLY_ATM_DEPENDENDENT	114
WP_DOPAMINERGIC_NEUROGENESIS	30
WP_ENDOCHONDRAL_OSSIFICATION	65
WP_ENDOCHONDRAL_OSSIFICATION_WITH_SKELETAL_DYSPLASIAS	65
WP_ENDODERM_DIFFERENTIATION	145
WP_ENVELOPE_PROTEINS_AND_THEIR_POTENTIAL_ROLES_IN_EDMD_PHYSIOPATHOLOGY	46
WP_EPITHELIAL_TO_MESENCHYMAL_TRANSITION_IN_COLORECTAL_CANCER	164
WP_EXTRACELLULAR_VESICLEMEDIATED_SIGNALING_IN_RECIPIENT_CELLS	30
WP_HAIR_FOLLICLE_DEVELOPMENT_CYTODIFFERENTIATION_PART_3_OF_3	88
WP_HEPATITIS_B_INFECTION	154
WP_HEPATITIS_C_AND_HEPATOCELLULAR_CARCINOMA	50
WP_IL3_SIGNALING_PATHWAY	49
WP_INTERACTIONS_BETWEEN_IMMUNE_CELLS_AND_MICRORNAS_IN_TUMOR_MICROENVIRONMENT	40
WP_INTERLEUKIN11_SIGNALING_PATHWAY	44
WP_LUNG_FIBROSIS	63
WP_MAMMARY_GLAND_DEVELOPMENT_PATHWAY_EMBRYONIC_DEVELOPMENT_STAGE_1_OF_4	18
WP_MAPK_SIGNALING_PATHWAY	249
WP_MICRORNAS_IN_CARDIOMYOCYTE_HYPERTROPHY	101
WP_NEOVASCULARISATION_PROCESSES	37
WP_NONALCOHOLIC_FATTY_LIVER_DISEASE	160
WP_NRF2_PATHWAY	145
WP_NUCLEAR_RECEPTORS_METAPATHWAY	321
WP_PANCREATIC_ADENOCARCINOMA_PATHWAY	89
WP_PATHWAYS_IN_CLEAR_CELL_RENAL_CELL_CARCINOMA	87
WP_PLATELETMEDIATED_INTERACTIONS_WITH_VACULAR_AND_CIRCULATING_CELLS	17
WP_PRIMARY_FOCAL_SEGMENTAL_GLOMERULOSCLEROSIS_FSGS	74
WP_REGUCALCIN_IN_PROXIMAL_TUBULE_EPITHELIAL_KIDNEY_CELLS	33
WP_SELECTIVE_EXPRESSION_OF_CHEMOKINE_RECEPTORS_DURING_TCELL_POLARIZATION	29
WP_SENESCENCE_AND_AUTOPHAGY_IN_CANCER	108
WP_SIGNAL_TRANSDUCTION_THROUGH_IL1R	35
WP_SIMPLIFIED_INTERACTION_MAP_BETWEEN_LOXL4_AND_OXIDATIVE_STRESS_PATHWAY	21
WP_SPINAL_CORD_INJURY	119
WP_TCELL_ANTIGEN_RECEPTOR_TCR_SIGNALING_PATHWAY	91
WP_TFS_REGULATE_MIRNAS_RELATED_TO_CARDIAC_HYPERTROPHY	12
WP_TGFB_SIGNALING_IN_THYROID_CELLS_FOR_EPITHELIALMESENCHYMAL_TRANSITION	18
WP_TGFBETA_RECEPTOR_SIGNALING	58
WP_TGFBETA_RECEPTOR_SIGNALLING_IN_SKELETAL_DYSPLASIAS	62
WP_TGFBETA_SIGNALING_PATHWAY	133
WP_THE_OVERLAP_BETWEEN_SIGNAL_TRANSDUCTION_PATHWAYS_THAT_CONTRIBUTE_TO_A_RANGE_OF_LMNA_LAMINOPATHIES	60
WP_TYPE_2_PAPILLARY_RENAL_CELL_CARCINOMA	36
WP_VIRAL_ACUTE_MYOCARDITIS	87
WP_VITAMIN_D_RECEPTOR_PATHWAY	185

## Sheet: Table S8
Table S8. Genes annotated as associated with Pirfenidone and Nintedanib using Coremine. Genes in bold denote genes that are exclusively associated with either Pirfenidone or Nintedanib.
Known Pirfenidone Targets (N=408)		Known Nintedanib Targets (N=298)
Gene Name	Significance (N articles)	Gene Name	Significance (N articles)
FN1	36	TXK	106
CTGF	25	VEGFA	106
TNF	21	KDR	37
IL6	18	PDGFRB	24
TIMP1	17	RET	23
MUC1	16	EGFR	22
SMAD3	16	FGFR1	13
ACTA2	15	IL6	13
TGFB1	13	FGF2	11
TXK	13	FN1	11
HPS1	12	FGFR2	10
DIANPH	12	CD274	10
SMAD2	11	FLT3	9
COL1A1	10	FLT1	9
MPO	10	MUC1	8
MMP2	10	SMAD3	8
CCL2	10	ACTA2	7
MMP9	10	ABCB1	7
IL13	9	CTGF	6
IL10	9	STAT3	6
MS	9	TP53	6
SERPINH1	8	SFTPD	5
WNK2	8	TGFBR1	5
VIM	8	FGFR3	5
VEGFA	8	SLC45A2	5
NOX4	7	SMAD2	5
SERPINE1	7	TIMP1	5
NFE2L2	7	KIT	5
CDH1	7	CDH1	5
NAA50	7	CXCL8	5
IL4	7	ARCN1	5
PLG	7	FLT4	4
ALB	7	CCL18	4
PPP1R1A	6	PECAM1	4
GABPA	6	KRAS	4
JUN	6	VIM	4
COPD	6	COPD	4
ARCN1	6	IL10	4
AGT	6	ALB	4
IFNG	6	FKBP10	3
CAT	6	CXCL13	3
SFTPD	5	FGFR4	3
COL3A1	5	PTPN6	3
PLF	5	CSF1R	3
POSTN	5	ABCC1	3
MMP7	5	MET	3
SLC45A2	5	MUC16	3
IL18	5	WNK2	3
CYP3A4	5	MTOR	3
CDKN1A	5	MMP9	3
NOS2	5	ERBB2	3
CXCL8	5	IL4	3
SNAI1	4	FGF20	2
CHI3L1	4	HPS1	2
GLI1	4	MSLN	2
CCL18	4	LCK	2
NLRP3	4	EPHA8	2
MMP1	4	ROS1	2
HGF	4	PLF	2
NELFCD	4	ZEB1	2
BCL2	4	FGF13	2
HAS2	3	MRC1	2
CYP2C8	3	VEGFC	2
CXCL13	3	NRP1	2
NOX1	3	MMP7	2
GLI2	3	ANGPT2	2
MRC1	3	IGFBP1	2
BMP7	3	COL1A1	2
LGALS3	3	TGM2	2
THBD	3	FGF23	2
CYP1A2	3	CDH17	2
CASP1	3	SERPINC1	2
CYP2D6	3	RPL17	2
CDK2	3	VCAM1	2
CAV1	3	PCNA	2
RAC1	3	TGFB1	2
CCL4	3	HIF1A	2
IL1RN	3	PDCD1	2
HMOX1	3	CYP3A4	2
EDN1	3	BRCA1	2
STAT3	3	CYP19A1	2
TCEAL1	3	CDKN2A	2
H3F3AP6	3	IL17A	2
EPO	3	MPO	2
MTOR	3	NAA50	2
DECR1	3	TSC1	2
NFKB1	3	HRCT1	1
IL1B	3	SYDE1	1
CASP3	3	CCDC62	1
EGFR	3	PHKG2	1
CTHRC1	2	MAP3K19	1
FKBP10	2	EMP3	1
PAF1	2	PLXNA4	1
LOXL2	2	CMPK2	1
FHL2	2	TAS2R6P	1
GREM1	2	FGFRL1	1
MUC5B	2	SIGLEC5	1
NR1H4	2	FCGR1C	1
CCL17	2	CCDC6	1
SERPINF1	2	MTUS2	1
KCNN4	2	MMP19	1
TGFB2	2	LTBP1	1
S100A4	2	MTUS1	1
LTA	2	RND3	1
GPX1	2	ARHGAP35	1
SFTPA2	2	UGT1A7	1
FURIN	2	NCOA4	1
SFTPA1	2	PDCD10	1
SMAD7	2	WISP1	1
COL1A2	2	DDX11	1
DCN	2	LOXL2	1
MEFV	2	KDM6A	1
CNR2	2	TRIM33	1
COMP	2	PRCC	1
MAPK14	2	ALOX5AP	1
SMAD4	2	PPP1R11	1
TNFRSF1B	2	CLINT1	1
NANOGP8	2	SH3BP2	1
CYP2C9	2	EFNB2	1
IL15	2	CD200R1	1
CYP3A	2	EPHB4	1
HDAC9	2	XRCC4	1
MMP3	2	CNTNAP1	1
CDH2	2	FOSL2	1
GJA1	2	LPAR1	1
ITIH4	2	MTDH	1
PARK2	2	CEACAM1	1
CD68	2	SLC16A3	1
LTF	2	DHRS2	1
MME	2	FPR2	1
TERT	2	SLC16A4	1
PPARA	2	SMAD5	1
GAPDH	2	ENPP2	1
CCL5	2	KIF5B	1
RNASE1	2	IL25	1
KDR	2	ADRBK1	1
PCNA	2	ITGA5	1
MPV17	2	FIGF	1
SPP1	2	NTN1	1
ITGAM	2	MCTS1	1
CD274	2	SLC6A7	1
CXCR4	2	BAP1	1
BCL2L1	2	COL3A1	1
CTNNB1	2	ZEB2	1
FGF2	2	IGFBP5	1
CDKN2A	2	NTRK1	1
CCND1	2	TAS2R64P	1
AVP	2	WEE1	1
IL17A	2	MAGI1	1
CSF2	2	SLC16A1	1
CD4	2	BMPR2	1
CRP	2	CPB1	1
IL2	2	DLL4	1
INS	2	CCL22	1
PTH	2	TYK2	1
REN	2	CYP2C8	1
HRCT1	1	RNF2	1
IGKV2D-40	1	MMP12	1
MAP3K19	1	RNF5	1
THEMIS2	1	CLDN5	1
LRRC26	1	SERPINH1	1
HPS4	1	MARCKS	1
TAS2R6P	1	CD209	1
PTPN3	1	CD99L2	1
PDE1C	1	KCNN4	1
SIGLEC5	1	DAG1	1
ABCB7	1	PAX5	1
FOXL1	1	CSPG4	1
SUFU	1	CHI3L1	1
AP3B1	1	SMAD1	1
BASP1	1	CCND2	1
BCAP31	1	JAK3	1
MMP19	1	PRH1	1
SNORD116	1	SLCO1B1	1
LTBP1	1	HDAC2	1
RTEL1	1	S100A4	1
WNT2B	1	POSTN	1
WBP2NL	1	DNMT3B	1
LYPLA1	1	APOC3	1
HDGF	1	ATG7	1
MAPK12	1	SF3B6	1
MRSS	1	ARG1	1
RND3	1	TSLP	1
ARHGAP35	1	CTNNBL1	1
PARN	1	CLDN7	1
FOXF1	1	RPP14	1
EIF6	1	SYCE1L	1
HAS3	1	KRT18	1
FOXE1	1	CLDN1	1
HIPK2	1	COL18A1	1
HAS1	1	IGFBP2	1
ABCA3	1	MYDGF	1
CCL13	1	SFTPA2	1
CXCL14	1	SFTPA1	1
TGFBR3	1	CXCR2	1
CDC7	1	PSEN2	1
INPP5D	1	FCGR1A	1
TGFBR1	1	FGF1	1
SLC2A5	1	TEK	1
BACH1	1	UGT1A1	1
CDH11	1	KLHL1	1
RIEG2	1	SCLC1	1
RGS2	1	CMA1	1
OPTN	1	CDK6	1
CASZ1	1	MSH3	1
GDF2	1	BECN1	1
ACOX1	1	ANGPT1	1
ASPRV1	1	MDM4	1
CLEC7A	1	PPP2R4	1
CNTNAP1	1	CADM1	1
LPAR1	1	SOCS3	1
MYOCD	1	ABL1	1
DHODH	1	CHEK2	1
NELL1	1	CDH5	1
SNAI2	1	ABCC2	1
PARPBP	1	CALB2	1
ACTA1	1	HIST2H2BE	1
CD74	1	IL33	1
NEDD4L	1	ROCK1	1
FAP	1	MAP2K1	1
BRIP1	1	IGF1R	1
EDNRA	1	PLAUR	1
ENPP2	1	E2F1	1
IL25	1	GZMB	1
APCS	1	MAPK14	1
ANK1	1	TJP1	1
SLC6A7	1	LGALS3	1
PDGFA	1	TIMP2	1
SEMA3A	1	CSF1	1
CRYZ	1	SMAD4	1
FOXA2	1	THBD	1
ITGAE	1	STAT5A	1
MEF2C	1	WT1	1
NPHS2	1	MMP13	1
TAS2R64P	1	STAT5B	1
ATF3	1	INHBE	1
CCND3	1	PIK3CA	1
PITX2	1	RAD51	1
TYK2	1	KITLG	1
RUNX3	1	TBC1D9	1
EIF3A	1	TWIST1	1
CYBA	1	NOTCH1	1
PTCH1	1	HDAC9	1
CPT1A	1	MAPK1	1
CLDN5	1	DMD	1
TCF3	1	CDH2	1
BGN	1	NT5E	1
SMAD1	1	PTPN11	1
HBEGF	1	ATP4A	1
MTNR1B	1	ATP12A	1
JAK3	1	CAV1	1
PRH1	1	STAT1	1
NPHS1	1	NLRP3	1
KCNMA1	1	SELE	1
HDAC6	1	MMP1	1
IVL	1	CD68	1
CX3CR1	1	F3	1
PAK3	1	CCL4	1
RP1-4G17.5	1	PPP1R1A	1
RTN4	1	RHOA	1
SLC8A1	1	PPARA	1
TRPA1	1	IL1RN	1
ATG7	1	ABCG2	1
FST	1	PTPRC	1
ARG1	1	SERPINE1	1
TSLP	1	MPV17	1
PCSK1	1	SPP1	1
KRT14	1	F8	1
PPARGC1A	1	ITGAM	1
CX3CL1	1	NR4A1	1
SIRT2	1	TNF	1
MAPK8	1	HP	1
TOLLIP	1	CRP	1
FGF21	1	DECR1	1
TP63	1	BRAF	1
IGFBP2	1	CASP3	1
MYDGF	1	CD34	1
PNPLA2	1	CDKN1A	1
SLAMF7	1	COL11A2	1
MT2A	1	DNAH8	1
JAG1	1	EEF1A2	1
CNTF	1	GABPA	1
NCF1	1	ICAM1	1
PSEN2	1	IFNG	1
IL18R1	1	IL1B	1
EBI3	1	IL13	1
RPS6KB1	1	JUN	1
KLHL1	1	MMP2	1
GLA	1	NFE2L2	1
SP2	1	NOS2	1
STAT6	1	PLG	1
CDK6	1	PTEN	1
LGALS1	1	CCL2	1
JAK1	1	SST	1
NRP1	1	TCEAL1	1
ATG5	1	ADIPOQ	1
IGFBP1	1	H3F3AP6	1
CD163	1
TBX21	1
CYP2B6	1
EIF4E	1
NSG1	1
GATA3	1
THY1	1
HDAC1	1
CCR7	1
TIPARP	1
PLA2G2A	1
TGM2	1
IL33	1
CXCL1	1
SCG5	1
CIB1	1
MAPK3	1
SHH	1
FOXM1	1
ACE2	1
CCR2	1
PRTN3	1
TNC	1
LIF	1
KRT19	1
TNFSF10	1
RETN	1
ITGAX	1
FOXO1	1
HPGDS	1
TJP1	1
HSPB3	1
SOX9	1
MMP13	1
TNS1	1
LCN2	1
FLT3	1
MT-CO2	1
FLT1	1
IL2RG	1
CYP2E1	1
C5	1
NANOG	1
CDH17	1
MARK2	1
KITLG	1
CYP2C19	1
TP53	1
TWIST1	1
CDKN1B	1
MET	1
TNFRSF11B	1
LTBR	1
F10	1
IL1A	1
DMD	1
PTPN11	1
LOC100128922	1
BMND7	1
BMND8	1
CXCL10	1
PTK2B	1
SOX2	1
CNR1	1
PLAU	1
SELE	1
SIRT1	1
F3	1
VCAM1	1
NOS1	1
VTN	1
MUC16	1
RHOA	1
NTF3	1
IFNA1	1
PRH2	1
BDNF	1
CA1	1
CASP8	1
CD86	1
CD40	1
CFTR	1
CSF3	1
CTSB	1
ACE	1
DES	1
EGF	1
ELN	1
F8	1
ICAM1	1
LEP	1
NOS3	1
PECAM1	1
PRKAA1	1
TXN	1
PRKAA2	1
PRKAB1	1
PTEN	1
PTGS2	1
PTPRC	1
RELA	1
RET	1
SYT1	1
TXNRD1	1
HSD17B6	1
ADIPOQ	1
PNMA2	1
CYCS	1
WNK1	1
BDNF-AS	1
LOC100508689	1

## Sheet: Table S9.
Table S9. Gene set enrichment analysis of blue module genes annotated as associated with Nintedanib only (N=18), Pirfenidone only (N=24), or genes target by both drugs (N= 19).
Gene Set Name	N Genes in Gene Set	Description	N Genes in Overlap	p-value	FDR q-value
Nintedanib Only (N=18 Genes)
HALLMARK EPITHELIAL MESENCHYMAL TRANSITION	200	Genes defining epithelial-mesenchymal transition, as in wound healing, fibrosis and metastasis.	4	1.7e-06	8.52e-05
HALLMARK APOPTOSIS	161	Genes mediating programmed cell death (apoptosis) by activation of caspases.	3	4.88e-05	0.00122
HALLMARK COMPLEMENT	200	Genes encoding components of the complement system, which is part of the innate immune system.	2	0.00356	0.0356
HALLMARK ESTROGEN RESPONSE EARLY	200	Genes defining early response to estrogen.	2	0.00356	0.0356
HALLMARK INFLAMMATORY RESPONSE	200	Genes defining inflammatory response.	2	0.00356	0.0356
GOCC ANCHORING JUNCTION	824	A cell junction that mechanically attaches a cell (and its cytoskeleton) to neighboring cells or to the extracellular matrix. [ISBN:0815332181]	9	2.46e-11	2.52e-07
GOCC CELL CELL JUNCTION	485	A cell junction that forms a connection between two or more cells in a multicellular organism; excludes direct cytoplasmic intercellular bridges, such as ring canals in insects. [GOC:aruk, GOC:bc, GOC:dgh, GOC:hb, GOC:mah, PMID:21422226, PMID:28096264]	7	9.92e-10	5.08e-06
GOBP LOCOMOTION	1975	Self-propelled movement of a cell or organism from one location to another. [GOC:dgh]	10	2.37e-09	8.1e-06
GOCC PLASMA MEMBRANE REGION	1208	A membrane that is a (regional) part of the plasma membrane. [GOC:dos]	8	2.13e-08	5.45e-05
GOBP POSITIVE REGULATION OF DEVELOPMENTAL PROCESS	1284	Any process that activates or increases the rate or extent of development, the biological process whose specific outcome is the progression of an organism over time from an initial condition (e.g. a zygote, or a young adult) to a later condition (e.g. a multicellular animal or an aged adult). [GOC:ai]	8	3.41e-08	6.99e-05
GOCC CELL SURFACE	870	The external part of the cell wall and/or plasma membrane. [GOC:jl, GOC:mtg_sensu, GOC:sm]	7	5.51e-08	9.39e-05
GOBP POSITIVE REGULATION OF MULTICELLULAR ORGANISMAL PROCESS	1397	Any process that activates or increases the frequency, rate or extent of an organismal process, any of the processes pertinent to the function of an organism above the cellular level; includes the integrated processes of tissues and organs. [GOC:ai]	8	6.54e-08	9.57e-05
GOMF CELL ADHESION MOLECULE BINDING	540	Interacting selectively and non-covalently with a cell adhesion molecule. [GOC:ai]	6	9.1e-08	0.000116
GOBP BIOLOGICAL PROCESS INVOLVED IN SYMBIOTIC INTERACTION	997	A process carried out by gene products in an organism that enable the organism to engage in a symbiotic relationship, a more or less intimate association, with another organism. The various forms of symbiosis include parasitism, in which the association is disadvantageous or destructive to one of the organisms; mutualism, in which the association is advantageous, or often necessary to one or both…	7	1.39e-07	0.000158
GOBP CELL MIGRATION	1602	The controlled self-propelled movement of a cell from one site to a destination guided by molecular cues. Cell migration is a central process in the development and maintenance of multicellular organisms. [GOC:cjm, GOC:dph, GOC:ems, GOC:pf, Wikipedia:Cell_migration]	8	1.87e-07	0.000192
GOMF SIGNALING RECEPTOR BINDING	1634	Interacting selectively and non-covalently with one or more specific sites on a receptor molecule, a macromolecule that undergoes combination with a hormone, neurotransmitter, drug or intracellular messenger to initiate a change in cell function. [GOC:bf, GOC:ceb, ISBN:0198506732]	8	2.18e-07	0.000194
GOBP ENZYME LINKED RECEPTOR PROTEIN SIGNALING PATHWAY	1072	Any series of molecular signals initiated by the binding of an extracellular ligand to a receptor on the surface of the target cell, where the receptor possesses catalytic activity or is closely associated with an enzyme such as a protein kinase, and ending with regulation of a downstream cellular process, e.g. transcription. [GOC:mah, GOC:signaling, ISBN:0815316194]	7	2.27e-07	0.000194
GOBP TAXIS	644	The directed movement of a motile cell or organism in response to an external stimulus. [GOC:jl, ISBN:0192801023]	6	2.56e-07	0.000202
GOBP POSITIVE REGULATION OF SIGNALING	1725	Any process that activates, maintains or increases the frequency, rate or extent of a signaling process. [GOC:mtg_signal]	8	3.29e-07	0.00023
GOBP BLOOD VESSEL MORPHOGENESIS	677	The process in which the anatomical structures of blood vessels are generated and organized. The blood vessel is the vasculature carrying blood. [GOC:jid]	6	3.43e-07	0.00023
GOBP POSITIVE REGULATION OF MOLECULAR FUNCTION	1745	Any process that activates or increases the rate or extent of a molecular function, an elemental biological activity occurring at the molecular level, such as catalysis or binding. [GO:jl]	8	3.6e-07	0.00023
GOBP APOPTOTIC PROCESS	1931	A programmed cell death process which begins when a cell receives an internal (e.g. DNA damage) or external signal (e.g. an extracellular death ligand), and proceeds through a series of biochemical events (signaling pathway phase) which trigger an execution phase. The execution phase is the last step of an apoptotic process, and is typically characterized by rounding-up of the cell, retraction of…	8	7.76e-07	0.000466
GOBP VASCULATURE DEVELOPMENT	786	The process whose specific outcome is the progression of the vasculature over time, from its formation to the mature structure. The vasculature is an interconnected tubular multi-tissue structure that contains fluid that is actively transported around the organism. [GOC:dph, UBERON:0002409]	6	8.19e-07	0.000466
GOCC ADHERENS JUNCTION	172	A cell-cell junction composed of the epithelial cadherin-catenin complex. The epithelial cadherins, or E-cadherins, of each interacting cell extend through the plasma membrane into the extracellular space and bind to each other. The E-cadherins bind to catenins on the cytoplasmic side of the membrane, where the E-cadherin-catenin complex binds to cytoskeletal components and regulatory and signali…	4	9.35e-07	0.000487
GOCC CELL SUBSTRATE JUNCTION	423	A cell junction that forms a connection between a cell and the extracellular matrix. [GOC:aruk, GOC:bc, GOC:hb, GOC:mah, PMID:10419689, PMID:1643657, PMID:16805308, PMID:26923917, PMID:8314002]	5	9.51e-07	0.000487
GOBP POSITIVE REGULATION OF PROTEIN PHOSPHORYLATION	824	Any process that activates or increases the frequency, rate or extent of addition of phosphate groups to amino acids within a protein. [GOC:hjd]	6	1.08e-06	0.000525
HALLMARK EPITHELIAL MESENCHYMAL TRANSITION	200	Genes defining epithelial-mesenchymal transition, as in wound healing, fibrosis and metastasis.	4	1.7e-06	0.000786
GOBP TUBE MORPHOGENESIS	900	The process in which the anatomical structures of a tube are generated and organized. Epithelial and endothelial tubes transport gases, liquids and cells from one site to another and form the basic structure of many organs and tissues, with tube shape and organization varying from the single-celled excretory organ in Caenorhabditis elegans to the branching trees of the mammalian kidney and insect…	6	1.8e-06	0.000786
GOBP MULTI MULTICELLULAR ORGANISM PROCESS	204	A multicellular organism process which involves another multicellular organism of the same or different species. [GOC:jl]	4	1.84e-06	0.000786
GOBP BIOLOGICAL ADHESION	1481	The attachment of a cell or organism to a substrate, another cell, or other organism. Biological adhesion includes intracellular attachment between membrane regions. [GOC:isa_complete]	7	1.98e-06	0.000813
GOBP POSITIVE REGULATION OF PHOSPHORUS METABOLIC PROCESS	981	Any process that increases the frequency, rate or extent of the chemical reactions and pathways involving phosphorus or compounds containing phosphorus. [GOC:dph, GOC:tb]	6	2.96e-06	0.00116
GOBP NEGATIVE REGULATION OF CELL DEATH	991	Any process that decreases the rate or frequency of cell death. Cell death is the specific activation or halting of processes within a cell so that its vital functions markedly cease, rather than simply deteriorating gradually over time, which culminates in cell death. [GOC:BHF, GOC:dph, GOC:tb]	6	3.13e-06	0.00119
GOBP REGULATION OF RESPONSE TO EXTERNAL STIMULUS	1036	Any process that modulates the frequency, rate or extent of a response to an external stimulus. [GOC:mah]	6	4.05e-06	0.00148
GOBP REGULATION OF CELL DEATH	1659	Any process that modulates the rate or frequency of cell death. Cell death is the specific activation or halting of processes within a cell so that its vital functions markedly cease, rather than simply deteriorating gradually over time, which culminates in cell death. [GOC:dph, GOC:tb]	7	4.21e-06	0.00149
GOBP POSITIVE REGULATION OF PROTEIN MODIFICATION PROCESS	1051	Any process that activates or increases the frequency, rate or extent of the covalent alteration of one or more amino acid residues within a protein. [GOC:mah, GOC:tb]	6	4.39e-06	0.0015
GOBP TUBE DEVELOPMENT	1085	The process whose specific outcome is the progression of a tube over time, from its initial formation to a mature structure. Epithelial and endothelial tubes transport gases, liquids and cells from one site to another and form the basic structure of many organs and tissues including lung and trachea, kidney, the mammary gland, the vascular system and the gastrointestinal and urinary-genital tract…	6	5.27e-06	0.00171
GOMF EXOGENOUS PROTEIN BINDING	77	Interacting selectively and non-covalently with any protein or protein complex from a different species, for example a pathogen molecule binding to a host protein (a complex of two or more proteins that may include other nonprotein molecules). [PMID:28861068]	3	5.36e-06	0.00171
GOBP NEURON PROJECTION GUIDANCE	278	The process in which the migration of a neuron projection is directed to a specific target site in response to a combination of attractive and repulsive cues. [GOC:BHF, GOC:rl, PMID:22790009]	4	6.28e-06	0.00195
GOBP CIRCULATORY SYSTEM DEVELOPMENT	1140	The process whose specific outcome is the progression of the circulatory system over time, from its formation to the mature structure. The circulatory system is the organ system that passes nutrients (such as amino acids and electrolytes), gases, hormones, blood cells, etc. to and from cells in the body to help fight diseases and help stabilize body temperature and pH to maintain homeostasis. [GO…	6	7e-06	0.00207
GOBP ANATOMICAL STRUCTURE FORMATION INVOLVED IN MORPHOGENESIS	1142	The developmental process pertaining to the initial formation of an anatomical structure from unspecified parts. This process begins with the specific processes that contribute to the appearance of the discrete structure and ends when the structural rudiment is recognizable. An anatomical structure is any biological entity that occupies space and is distinguished from its surroundings. Anatomical…	6	7.07e-06	0.00207
GOBP REGULATION OF PROTEIN PHOSPHORYLATION	1211	Any process that modulates the frequency, rate or extent of addition of phosphate groups into an amino acid in a protein. [GOC:hjd]	6	9.88e-06	0.00281
GOBP CELL JUNCTION ORGANIZATION	699	A process that is carried out at the cellular level which results in the assembly, arrangement of constituent parts, or disassembly of a cell junction. A cell junction is a specialized region of connection between two cells or between a cell and the extracellular matrix. [GOC:dph, GOC:jl, GOC:mah]	5	1.1e-05	0.00304
GOMF CADHERIN BINDING	332	Interacting selectively and non-covalently with cadherin, a type I membrane protein involved in cell adhesion. [GOC:bf]	4	1.26e-05	0.0034
GOCC SYNAPSE	1283	The junction between an axon of one neuron and a dendrite of another neuron, a muscle fiber or a glial cell. As the axon approaches the synapse it enlarges into a specialized structure, the presynaptic terminal bouton, which contains mitochondria and synaptic vesicles. At the tip of the terminal bouton is the presynaptic membrane; facing it, and separated from it by a minute cleft (the synaptic c…	6	1.37e-05	0.0036
GOBP TRANSMEMBRANE RECEPTOR PROTEIN TYROSINE KINASE SIGNALING PATHWAY	737	A series of molecular signals initiated by the binding of an extracellular ligand to a receptor on the surface of the target cell where the receptor possesses tyrosine kinase activity, and ending with regulation of a downstream cellular process, e.g. transcription. [GOC:ceb, GOC:signaling]	5	1.42e-05	0.00363
GOCC APICAL PLASMA MEMBRANE	351	The region of the plasma membrane located at the apical end of the cell. [GOC:curators]	4	1.57e-05	0.00392
GOBP CELLULAR COMPONENT MORPHOGENESIS	766	The process in which cellular structures, including whole cells or cell parts, are generated and organized. [GOC:dph, GOC:mah, GOC:tb]	5	1.71e-05	0.00416
GOMF PLATELET DERIVED GROWTH FACTOR RECEPTOR BINDING	15	Interacting selectively and non-covalently with the platelet-derived growth factor receptor. [GOC:ai]	2	1.97e-05	0.00469
GOBP REPRODUCTION	1442	The production of new individuals that contain some portion of genetic material inherited from one or more parent organisms. [GOC:go_curators, GOC:isa_complete, GOC:jl, ISBN:0198506732]	6	2.66e-05	0.00618
GOBP POSITIVE REGULATION OF CELL DIFFERENTIATION	844	Any process that activates or increases the frequency, rate or extent of cell differentiation. [GOC:go_curators]	5	2.72e-05	0.00618
GOBP RETINA VASCULATURE DEVELOPMENT IN CAMERA TYPE EYE	18	The process whose specific outcome is the progression of the vasculature of the retina over time, from its formation to the mature structure. [GOC:BHF, GOC:dph]	2	2.87e-05	0.00638
GOCC APICAL PART OF CELL	414	The region of a polarized cell that forms a tip or is distal to a base. For example, in a polarized epithelial cell, the apical region has an exposed surface and lies opposite to the basal lamina that separates the epithelium from other tissue. [GOC:mah, ISBN:0815316194]	4	2.99e-05	0.00652
GOBP CELL CELL ADHESION	880	The attachment of one cell to another cell via adhesion molecules. [GOC:dos]	5	3.32e-05	0.00693
GOBP POSITIVE REGULATION OF CELL ADHESION	425	Any process that activates or increases the frequency, rate or extent of cell adhesion. [GOC:go_curators]	4	3.32e-05	0.00693
GOBP POSITIVE REGULATION OF PROTEIN METABOLIC PROCESS	1528	Any process that activates or increases the frequency, rate or extent of the chemical reactions and pathways involving a protein. [GOC:ai]	6	3.68e-05	0.00753
GOBP GROWTH	908	The increase in size or mass of an entire organism, a part of an organism or a cell. [GOC:bf, GOC:ma]	5	3.85e-05	0.00773
GOBP ENTRY INTO HOST	153	Entry of a symbiont into the body, tissues, or cells of a host organism as part of the symbiont life cycle. The host is defined as the larger of the organisms involved in a symbiotic interaction. [GOC:vw]	3	4.2e-05	0.00826
GOBP POSITIVE REGULATION OF CELL POPULATION PROLIFERATION	941	Any process that activates or increases the rate or extent of cell proliferation. [GOC:go_curators]	5	4.56e-05	0.00881
HALLMARK APOPTOSIS	161	Genes mediating programmed cell death (apoptosis) by activation of caspases.	3	4.88e-05	0.00918
GOBP REGULATION OF PHOSPHORUS METABOLIC PROCESS	1610	Any process that modulates the frequency, rate or extent of the chemical reactions and pathways involving phosphorus or compounds containing phosphorus. [GOC:ai]	6	4.93e-05	0.00918
GOBP PROTEIN PHOSPHORYLATION	1616	The process of introducing a phosphate group on to a protein. [GOC:hb]	6	5.04e-05	0.0092
GOBP REGULATION OF PROTEIN MODIFICATION PROCESS	1627	Any process that modulates the frequency, rate or extent of the covalent alteration of one or more amino acid residues within a protein. [GOC:mah, GOC:tb]	6	5.23e-05	0.00939
GOBP RESPONSE TO OXYGEN CONTAINING COMPOUND	1654	Any process that results in a change in state or activity of a cell or an organism (in terms of movement, secretion, enzyme production, gene expression, etc.) as a result of an oxygen-containing compound stimulus. [GOC:pr, GOC:TermGenie]	6	5.73e-05	0.0101
GOBP POSITIVE REGULATION OF NATURAL KILLER CELL MEDIATED CYTOTOXICITY	26	Any process that activates or increases the frequency, rate or extent of natural killer cell mediated cytotoxicity. [GOC:add, ISBN:0781735149]	2	6.08e-05	0.0105
GOBP MOVEMENT IN HOST ENVIRONMENT	175	The directed movement of an organism or motile cell on, within or near its host organism. The host is defined as the larger of the organisms involved in a symbiotic interaction. [GOC:mtg_pamgo_17jul06]	3	6.25e-05	0.0107
GOBP AXON DEVELOPMENT	507	The progression of an axon over time. Covers axonogenesis (de novo generation of an axon) and axon regeneration (regrowth), as well as processes pertaining to the progression of the axon over time (fasciculation and defasciculation). [GOC:dph, GOC:pg, GOC:pr]	4	6.58e-05	0.0109
GOBP POSITIVE REGULATION OF RESPONSE TO EXTERNAL STIMULUS	507	Any process that activates, maintains or increases the rate of a response to an external stimulus. [GOC:mah]	4	6.58e-05	0.0109
GOBP GASTRULATION	179	A complex and coordinated series of cellular movements that occurs at the end of cleavage during embryonic development of most animals. The details of gastrulation vary from species to species, but usually result in the formation of the three primary germ layers, ectoderm, mesoderm and endoderm. [GOC:curators, ISBN:9780878933846]	3	6.69e-05	0.0109
GOCC INTRINSIC COMPONENT OF PLASMA MEMBRANE	1730	The component of the plasma membrane consisting of the gene products and protein complexes having either part of their peptide sequence embedded in the hydrophobic region of the membrane or some other covalently attached group such as a GPI anchor that is similarly embedded in the membrane. [GOC:dos, GOC:mah]	6	7.36e-05	0.0118
GOBP RESPIRATORY SYSTEM DEVELOPMENT	188	The progression of the respiratory system over time from its formation to its mature structure. The respiratory system carries out respiratory gaseous exchange. [GOC:dph]	3	7.74e-05	0.0122
GOBP WOUND HEALING	535	The series of events that restore integrity to a damaged tissue, following an injury. [GOC:bf, PMID:15269788]	4	8.1e-05	0.0126
GOBP POSITIVE REGULATION OF NATURAL KILLER CELL MEDIATED IMMUNITY	31	Any process that activates or increases the frequency, rate, or extent of natural killer cell mediated immunity. [GOC:add]	2	8.69e-05	0.0131
GOBP REGULATION OF INTRACELLULAR SIGNAL TRANSDUCTION	1783	Any process that modulates the frequency, rate or extent of intracellular signal transduction. [GOC:dph, GOC:signaling, GOC:tb, GOC:TermGenie]	6	8.7e-05	0.0131
GOBP REGULATION OF CELLULAR COMPONENT MOVEMENT	1100	Any process that modulates the frequency, rate or extent of the movement of a cellular component. [GOC:ai, GOC:dph, GOC:jl]	5	9.55e-05	0.0141
GOBP MULTI ORGANISM PROCESS	1102	A biological process which involves another organism of the same or different species. [GOC:jl]	5	9.63e-05	0.0141
GOBP POSITIVE REGULATION OF CELLULAR COMPONENT ORGANIZATION	1118	Any process that activates or increases the frequency, rate or extent of a process involved in the formation, arrangement of constituent parts, or disassembly of cell structures, including the plasma membrane and any external encapsulating structures such as the cell wall and cell envelope. [GOC:ai]	5	0.000103	0.0149
GOBP CELL MORPHOGENESIS INVOLVED IN NEURON DIFFERENTIATION	579	The process in which the structures of a neuron are generated and organized. This process occurs while the initially relatively unspecialized cell is acquiring the specialized features of a neuron. [GOC:dph, GOC:tb]	4	0.00011	0.0156
GOBP CELL CYCLE	1872	The progression of biochemical and morphological phases and events that occur in a cell during successive cell replication or nuclear replication events. Canonically, the cell cycle comprises the replication and segregation of genetic material followed by the division of the cell, but in endocycles or syncytial cells nuclear replication or nuclear division may not be followed by cell division. [G…	6	0.000114	0.0158
GOBP POSITIVE REGULATION OF LOCOMOTION	585	Any process that activates or increases the frequency, rate or extent of locomotion of a cell or organism. [GOC:go_curators]	4	0.000114	0.0158
GOBP BIOLOGICAL PROCESS INVOLVED IN INTERACTION WITH HOST	219	An interaction between two organisms living together in more or less intimate association. The term host is used for the larger (macro) of the two members of a symbiosis; the various forms of symbiosis include parasitism, commensalism and mutualism. [GOC:cc]	3	0.000122	0.0166
GOBP REGULATION OF CHEMOTAXIS	224	Any process that modulates the frequency, rate or extent of the directed movement of a motile cell or organism in response to a specific chemical concentration gradient. [GOC:ai]	3	0.00013	0.0173
GOBP DEVELOPMENTAL GROWTH	605	The increase in size or mass of an entire organism, a part of an organism or a cell, where the increase in size or mass has the specific outcome of the progression of the organism over time from one condition to another. [GOC:go_curators]	4	0.00013	0.0173
GOBP CELL POPULATION PROLIFERATION	1955	The multiplication or reproduction of cells, resulting in the expansion of a cell population. [GOC:mah, GOC:mb]	6	0.000145	0.019
GOBP MEMBRANE PROTEIN ECTODOMAIN PROTEOLYSIS	42	The proteolytic cleavage of transmembrane proteins and release of their ectodomain (extracellular domain). [GOC:jl, http://www.copewithcytokines.de/]	2	0.00016	0.0208
GOBP RESPONSE TO WOUNDING	654	Any process that results in a change in state or activity of a cell or an organism (in terms of movement, secretion, enzyme production, gene expression, etc.) as a result of a stimulus indicating damage to the organism. [GOC:go_curators]	4	0.000175	0.0223
GOBP PROTEIN LOCALIZATION TO POSTSYNAPSE	44	Any process in which a protein is transported to, and/or maintained at the postsynapse, the part of a synapse that is part of the post-synaptic cell. [PMID:31189538]	2	0.000176	0.0223
GOBP EPITHELIUM DEVELOPMENT	1275	The process whose specific outcome is the progression of an epithelium over time, from its formation to the mature structure. An epithelium is a tissue that covers the internal or external surfaces of an anatomical structure. [GOC:dph, GOC:mtg_lung]	5	0.000191	0.0238
GOCC BASAL PART OF CELL	258	The region of a cell situated near the base. For example, in a polarized epithelial cell, the basal surface rests on the basal lamina that separates the epithelium from other tissue. [GOC:mah, ISBN:0815316194]	3	0.000197	0.0243
GOBP HETEROPHILIC CELL CELL ADHESION VIA PLASMA MEMBRANE CELL ADHESION MOLECULES	47	The attachment of an adhesion molecule in one cell to a nonidentical adhesion molecule in an adjacent cell. [ISBN:0198506732]	2	0.000201	0.0244
GOBP CELL PART MORPHOGENESIS	679	The process in which the anatomical structures of a cell part are generated and organized. [GOC:mah]	4	0.000202	0.0244
GOBP POSITIVE REGULATION OF PATHWAY RESTRICTED SMAD PROTEIN PHOSPHORYLATION	48	Any process that increases the rate, frequency or extent of pathway-restricted SMAD protein phosphorylation. Pathway-restricted SMAD proteins and common-partner SMAD proteins are involved in the transforming growth factor beta receptor signaling pathways. [GOC:dph, GOC:tb]	2	0.00021	0.0247
GOBP REGULATION OF NATURAL KILLER CELL MEDIATED IMMUNITY	48	Any process that modulates the frequency, rate, or extent of natural killer cell mediated immunity. [GOC:add]	2	0.00021	0.0247
GOBP PROTEIN KINASE B SIGNALING	273	A series of reactions, mediated by the intracellular serine/threonine kinase protein kinase B (also called AKT), which occurs as a result of a single trigger reaction or compound. [GOC:bf, PMID:20517722]	3	0.000232	0.027
GOCC PERINUCLEAR REGION OF CYTOPLASM	720	Cytoplasm situated near, or occurring around, the nucleus. [GOC:jid]	4	0.000253	0.0286
GOBP NEURON DIFFERENTIATION	1357	The process in which a relatively unspecialized cell acquires specialized features of a neuron. [GOC:mah]	5	0.000255	0.0286
GOBP RECEPTOR LOCALIZATION TO SYNAPSE	53	Any process in which a receptor is transported to, and/or maintained at the synapse, the junction between a nerve fiber of one neuron and another neuron or muscle fiber or glial cell. [GOC:BHF, GOC:sjp, PMID:21525273]	2	0.000256	0.0286
GOBP CELL MORPHOGENESIS INVOLVED IN DIFFERENTIATION	723	The change in form (cell shape and size) that occurs when relatively unspecialized cells, e.g. embryonic or regenerative cells, acquire specialized structural and/or functional features that characterize the cells, tissues, or organs of the mature organism or some other relatively stable phase of the organism's life history. [GOC:go_curators]	4	0.000257	0.0286
GOBP RESPONSE TO GROWTH FACTOR	731	Any process that results in a change in state or activity of a cell or an organism (in terms of movement, secretion, enzyme production, gene expression, etc.) as a result of a growth factor stimulus. [GOC:BHF, GOC:mah]	4	0.000268	0.029
GOBP MESENCHYME DEVELOPMENT	287	The process whose specific outcome is the progression of a mesenchymal tissue over time, from its formation to the mature structure. A mesenchymal tissue is made up of loosely packed stellate cells. [GOC:dph]	3	0.000269	0.029
GOBP REGULATION OF CELL ADHESION	732	Any process that modulates the frequency, rate or extent of attachment of a cell to another cell or to the extracellular matrix. [GOC:mah]	4	0.000269	0.029
GOBP CYTOSKELETON ORGANIZATION	1380	A process that is carried out at the cellular level which results in the assembly, arrangement of constituent parts, or disassembly of cytoskeletal structures. [GOC:dph, GOC:jl, GOC:mah]	5	0.000275	0.0294
GOBP REGULATION OF MULTICELLULAR ORGANISMAL DEVELOPMENT	1397	Any process that modulates the frequency, rate or extent of multicellular organismal development. [GOC:obol]	5	0.000292	0.0308
GOBP POSITIVE REGULATION OF CATALYTIC ACTIVITY	1402	Any process that activates or increases the activity of an enzyme. [GOC:ebc, GOC:jl, GOC:tb, GOC:vw]	5	0.000296	0.031
GOBP MORPHOGENESIS OF AN EPITHELIAL SHEET	58	The process in which the anatomical structures of an epithelial sheet are generated and organized. An epithelial sheet is a flat surface consisting of closely packed epithelial cells. [GOC:jl]	2	0.000307	0.0317
GOBP AGING	304	A developmental process that is a deterioration and loss of function over time. Aging includes loss of functions such as resistance to disease, homeostasis, and fertility, as well as wear and tear. Aging includes cellular senescence, but is more inclusive. May precede death and may succeed developmental maturation (GO:0021700). [GOC:PO_curators]	3	0.000319	0.0326
DOANE BREAST CANCER CLASSES DN	33	Genes down-regulated in ER(-) / PR(-) breast tumors (do not express ESR1 and PGR [GeneID=2099;5241]) with molecular similarity to ER(+) (class A) relative to the rest of the ER(-) / PR(-) samples (class B).	3	4.04e-07	0.00112
REN ALVEOLAR RHABDOMYOSARCOMA DN	407	Genes commonly down-regulated in human alveolar rhabdomyosarcoma (ARMS) and its mouse model overexpressing PAX3-FOXO1 [GeneID=5077;2308] fusion.	5	7.87e-07	0.00112
MILI PSEUDOPODIA CHEMOTAXIS DN	426	Transcripts depleted in pseudopodia of NIH/3T3 cells (fibroblast) in response to the chemotactic migration stimulus by lysophosphatidic acid (LPA) [PubChem=3988].	5	9.85e-07	0.00112
HALLMARK EPITHELIAL MESENCHYMAL TRANSITION	200	Genes defining epithelial-mesenchymal transition, as in wound healing, fibrosis and metastasis.	4	1.7e-06	0.00146
WINTER HYPOXIA METAGENE	243	Genes regulated by hypoxia, based on literature searches.	4	3.69e-06	0.00252
GRAESSMANN APOPTOSIS BY DOXORUBICIN DN	1771	Genes down-regulated in ME-A cells (breast cancer) undergoing apoptosis in response to doxorubicin [PubChem=31703].	7	6.48e-06	0.00369
WANG SMARCE1 TARGETS UP	293	Genes up-regulated in BT549 cells (breast cancer) by expression of SMARCE1 [GeneID=6605] off a retroviral vector.	4	7.72e-06	0.00377
MILI PSEUDOPODIA HAPTOTAXIS DN	672	Transcripts depleted from pseudopodia of NIH/3T3 cells (fibroblast) in response to haptotactic migratory stimulus by fibronectin, FN1 [GeneID=2335].	5	9.08e-06	0.00388
HASINA NOL7 TARGETS UP	13	Genes up-regulated in SiHa cells (cervical carcinoma) by stable expression of NOL7 [GeneID=51406] off a plasmid vector.	2	1.46e-05	0.00556
KOKKINAKIS METHIONINE DEPRIVATION 96HR UP	118	Genes up-regulated in MEWO cells (melanoma) after 96 h of methionine [PubChem=876] deprivation.	3	1.93e-05	0.00652
LINDGREN BLADDER CANCER CLUSTER 1 DN	378	Down-regulated genes whose expression profile is specific to Custer I of urothelial cell carcinoma (UCC) tumors.	4	2.1e-05	0.00652
KOKKINAKIS METHIONINE DEPRIVATION 48HR UP	130	Genes up-regulated in MEWO cells (melanoma) after 48h of methionine [PubChem=876] deprivation.	3	2.58e-05	0.00718
NUYTTEN NIPP1 TARGETS DN	845	Genes down-regulated in PC3 cells (prostate cancer) after knockdown of NIPP1 [GeneID=5511] by RNAi.	5	2.73e-05	0.00718
HALLMARK APOPTOSIS	161	Genes mediating programmed cell death (apoptosis) by activation of caspases.	3	4.88e-05	0.0111
AMIT EGF RESPONSE 480 HELA	164	Genes whose expression peaked at 480 min after stimulation of HeLa cells with EGF [GeneID=1950].	3	5.16e-05	0.0111
VART KSHV INFECTION ANGIOGENIC MARKERS UP	165	Angiogenic markers up-regulated in lymph endothelial cells upon infection with KSHV (Kaposi's sarcoma herpes virus).	3	5.25e-05	0.0111
MCBRYAN PUBERTAL TGFB1 TARGETS UP	168	Pubertal genes up-regulated by TGFB1 [GeneID=7040].	3	5.54e-05	0.0111
KARLSSON TGFB1 TARGETS DN	195	Genes down-regulated by TGFB1 [GeneID=7040] in MEF cells (embryonic fibroblast) via TGFB1R [GeneID=7046].	3	8.62e-05	0.0164
KIM MYC AMPLIFICATION TARGETS UP	202	Genes positively correlated with amplifications of MYC [GeneID=4609] in SCLC (small cell lung cancer) cell lines.	3	9.57e-05	0.0172
CHICAS RB1 TARGETS CONFLUENT	567	Genes up-regulated in confluent IMR90 cells (fibroblast) after knockdown of RB1 [GeneID=5925] by RNAi.	4	0.000101	0.0173
SHEPARD BMYB MORPHOLINO UP	212	Human orthologs of genes up-regulated in zebra fish after knockdown of BMYB [GeneID=4605] by morpholino.	3	0.00011	0.018
KIM WT1 TARGETS UP	217	Genes up-regulated in UB27 cells (osteosarcoma) at any time point after inducing the expression of a mutant form of WT1 [GeneID=7490].	3	0.000118	0.0184
BURTON ADIPOGENESIS PEAK AT 8HR	38	Cluster 3: genes maximally expressed at 8 hr time point during differentiation of 3T3-L1 fibroblasts into adipocytes in response to adipogenic hormones.	2	0.000131	0.0187
WEINMANN ADAPTATION TO HYPOXIA DN	38	Genes most down-regulated in hypoxia tolerant NCI H460 cells (lung cancer).	2	0.000131	0.0187
BREDEMEYER RAG SIGNALING VIA ATM NOT VIA NFKB DN	40	Genes down-regulated in pre B lymphocyte after induction of physiological DNA double-strand breaks (DSB) by RAG2 [GeneID=5897]; the changes depend on ATM [GeneID=472] but not NFKB signaling.	2	0.000145	0.0198
MULLIGHAN MLL SIGNATURE 1 DN	238	The 'MLL signature 1': genes down-regulated in pediatric AML (acute myeloid leukemia) with rearranged MLL [GeneID=4297] compared to all AML cases with the intact gene.	3	0.000155	0.0198
ALFANO MYC TARGETS	239	Genes up-regulated hT-RPE cells (immortalized retinal pigment epithelium) by MYC [GeneID=4609].	3	0.000157	0.0198
RODRIGUES THYROID CARCINOMA POORLY DIFFERENTIATED UP	641	Genes up-regulated in poorly differentiated thyroid carcinoma (PDTC) compared to normal thyroid tissue.	4	0.000162	0.0198
DANG REGULATED BY MYC DN	251	Genes down-regulated by MYC [GeneID=4609], according to the MYC Target Gene Database.	3	0.000182	0.0214
ZHANG PROLIFERATING VS QUIESCENT	49	Genes up-regulated in HDMEC cells (microvascular endothelium): proliferating vs quiescent cells.	2	0.000219	0.0243
BUFFA HYPOXIA METAGENE	50	Common genes regulated by hypoxia across multiple head and neck and breast cancer clinical cohorts, and prognostic in multiple cancer types	2	0.000228	0.0243
CHIBA RESPONSE TO TSA UP	50	Cancer related genes up-regulated in any of four hepatoma cell lines following 24 h treatment with TSA [PubChem=5562].	2	0.000228	0.0243
KENNY CTNNB1 TARGETS DN	52	Genes down-regulated in HC11 cells (mammary epithelium) by expression of constantly active CTNNB1 [GeneID=1499].	2	0.000246	0.0255
RODRIGUES THYROID CARCINOMA ANAPLASTIC UP	724	Genes up-regulated in anaplastic thyroid carcinoma (ATC) compared to normal thyroid tissue.	4	0.000258	0.026
BLANCO MELO RESPIRATORY SYNCYTIAL VIRUS INFECTION A594 CELLS UP	286	Genes up-regulated in RSV (A549 cells, MOI: 2, 24hpi)	3	0.000266	0.026
HOQUE METHYLATED IN CANCER	56	Genes whose DNA was methylated both in primary tumors and across a panel of cancer cell lines.	2	0.000286	0.0271
WEST ADRENOCORTICAL TUMOR UP	298	Up-regulated genes in pediatric adrenocortical tumors (ACT) compared to the normal tissue.	3	0.000301	0.0278
ONKEN UVEAL MELANOMA UP	789	Genes up-regulated in uveal melanoma: class 2 vs class 1 tumors.	4	0.000358	0.0322
DELPUECH FOXO3 TARGETS UP	65	Genes up-regulated in DL23 cells (colon cancer) upon expression of an activated form of FOXO3 [GeneID=2309].	2	0.000385	0.0338
NOUZOVA METHYLATED IN APL	66	Genes whose CpG islands are hyper-methylated in the NB4 cell line (APL, acute promyelocytic leukemia) compared to PBMC (normal peripheral peripheral blood mononuclear cells).	2	0.000397	0.0339
AMIT EGF RESPONSE 120 HELA	68	Genes whose expression peaked at 120 min after stimulation of HeLa cells with EGF [GeneID=1950].	2	0.000422	0.0343
DANG REGULATED BY MYC UP	68	Genes up-regulated by MYC [GeneID=4609], according to the MYC Target Gene Database.	2	0.000422	0.0343
PHONG TNF RESPONSE NOT VIA P38	341	Genes whose expression changes in Calu-6 cells (lung cancer) by TNF [GeneID=7124] were not affected by p38 inhibitor LY479754.	3	0.000446	0.0354
GRUETZMANN PANCREATIC CANCER UP	357	Genes up-regulated in pancreatic ductal adenocarcinoma (PDAC) identified in a meta analysis across four independent studies.	3	0.000509	0.0389
PEDERSEN TARGETS OF 611CTF ISOFORM OF ERBB2	75	Genes up-regulated in MCF7 cells (breast cancer) more than three-fold by the truncated form 611-CTF of ERBB2 [GeneID=2064] and less than two-fold by the full-length ERBB2 [GeneID=2064].	2	0.000513	0.0389
YAO TEMPORAL RESPONSE TO PROGESTERONE CLUSTER 6	76	Genes co-regulated in uterus during a time course response to progesterone [PubChem=5994]: SOM cluster 6.	2	0.000526	0.0391
GEORGES TARGETS OF MIR192 AND MIR215	892	Genes down-regulated in HCT116 cells (colon cancer) by expression of MIR192 or MIR215 [GeneID=406967;406997] at 24 h.	4	0.000569	0.0414
GALINDO IMMUNE RESPONSE TO ENTEROTOXIN	80	Genes up-regulated in macrophages by aerolysin-related cytotoxic enterotoxin (Act) from Aeromonas hydrophila.	2	0.000583	0.0415
LINDGREN BLADDER CANCER CLUSTER 2B	389	Genes specifically up-regulated in Cluster IIb of urothelial cell carcinom (UCC) tumors.	3	0.000653	0.045
HILLION HMGA1B TARGETS	85	Genes changed in Rat1a cells (fibroblasts) by overexpression of HMGA1 isoform b [GeneID=3159] off a plasmid vector.	2	0.000658	0.045
WP PDGFRBETA PATHWAY	29	PDGFR-beta pathway	2	7.59e-05	0.0168
REACTOME DOWNSTREAM SIGNAL TRANSDUCTION	29	Downstream signal transduction	2	7.59e-05	0.0419
PID TCPTP PATHWAY	42	Signaling events mediated by TCPTP	2	0.00016	0.0222
PID INTEGRIN3 PATHWAY	43	Beta3 integrin cell surface interactions	2	0.000168	0.0222
KEGG CYTOKINE CYTOKINE RECEPTOR INTERACTION	265	Cytokine-cytokine receptor interaction	3	0.000213	0.0222
PID ANGIOPOIETIN RECEPTOR PATHWAY	49	Angiopoietin receptor Tie2-mediated signaling	2	0.000219	0.0222
PID PTP1B PATHWAY	52	Signaling events mediated by PTP1B	2	0.000246	0.0222
PID FGF PATHWAY	55	FGF signaling pathway	2	0.000276	0.0222
PID INTEGRIN1 PATHWAY	66	Beta1 integrin cell surface interactions	2	0.000397	0.0288
KEGG ARRHYTHMOGENIC RIGHT VENTRICULAR CARDIOMYOPATHY ARVC	74	Arrhythmogenic right ventricular cardiomyopathy (ARVC)	2	0.000499	0.0328
KEGG HYPERTROPHIC CARDIOMYOPATHY HCM	83	Hypertrophic cardiomyopathy (HCM)	2	0.000627	0.0348
KEGG ECM RECEPTOR INTERACTION	84	ECM-receptor interaction	2	0.000642	0.0348
KEGG TGF BETA SIGNALING PATHWAY	86	TGF-beta signaling pathway	2	0.000673	0.0348
KEGG DILATED CARDIOMYOPATHY	90	Dilated cardiomyopathy	2	0.000737	0.0356
PID CXCR4 PATHWAY	100	CXCR4-mediated signaling events	2	0.000908	0.0411
PID UPA UPAR PATHWAY	42	Urokinase-type plasminogen activator (uPA) and uPAR-mediated signaling	3	8.49e-07	0.000615
Pirfenidone Only (N= 24 Genes)
HALLMARK EPITHELIAL MESENCHYMAL TRANSITION	200	Genes defining epithelial-mesenchymal transition, as in wound healing, fibrosis and metastasis.	7	2.15e-11	1.07e-09
HALLMARK TNFA SIGNALING VIA NFKB	200	Genes regulated by NF-kB in response to TNF [GeneID=7124].	5	1.13e-07	2.81e-06
HALLMARK INFLAMMATORY RESPONSE	200	Genes defining inflammatory response.	4	5.78e-06	9.63e-05
HALLMARK UV RESPONSE DN	144	Genes down-regulated in response to ultraviolet (UV) radiation.	3	8.55e-05	0.00107
HALLMARK APOPTOSIS	161	Genes mediating programmed cell death (apoptosis) by activation of caspases.	3	0.000119	0.00119
HALLMARK P53 PATHWAY	200	Genes involved in p53 pathways and networks.	3	0.000225	0.00188
HALLMARK TGF BETA SIGNALING	54	Genes up-regulated in response to TGFB1 [GeneID=7040].	2	0.000477	0.00341
HALLMARK COAGULATION	138	Genes encoding components of blood coagulation system; also up-regulated in platelets.	2	0.00306	0.0191
HALLMARK IL2 STAT5 SIGNALING	199	Genes up-regulated by STAT5 in response to IL2 stimulation.	2	0.00623	0.0315
HALLMARK KRAS SIGNALING UP	200	Genes up-regulated by KRAS activation.	2	0.00629	0.0315
GOBP CIRCULATORY SYSTEM PROCESS	610	A organ system process carried out by any of the organs or tissues of the circulatory system. The circulatory system is an organ system that moves extracellular fluids to and from tissue within a multicellular organism. [GOC:mtg_cardio]	10	9.48e-13	9.66e-09
GOBP ANIMAL ORGAN MORPHOGENESIS	1025	Morphogenesis of an animal organ. An organ is defined as a tissue or set of tissues that work together to perform a specific function or functions. Morphogenesis is the process in which anatomical structures are generated and organized. Organs are commonly observed as visibly distinct structures, but may also exist as loosely associated clusters of cells that work together to perform a specific f…	11	5.02e-12	2.56e-08
GOBP CIRCULATORY SYSTEM DEVELOPMENT	1140	The process whose specific outcome is the progression of the circulatory system over time, from its formation to the mature structure. The circulatory system is the organ system that passes nutrients (such as amino acids and electrolytes), gases, hormones, blood cells, etc. to and from cells in the body to help fight diseases and help stabilize body temperature and pH to maintain homeostasis. [GO…	11	1.57e-11	5.33e-08
GOBP MUSCLE STRUCTURE DEVELOPMENT	607	The progression of a muscle structure over time, from its formation to its mature state. Muscle structures are contractile cells, tissues or organs that are found in multicellular organisms. [GOC:dph]	9	4.01e-11	1.02e-07
GOBP RESPIRATORY SYSTEM DEVELOPMENT	188	The progression of the respiratory system over time from its formation to its mature structure. The respiratory system carries out respiratory gaseous exchange. [GOC:dph]	6	1.19e-09	2.15e-06
GOBP EPITHELIUM DEVELOPMENT	1275	The process whose specific outcome is the progression of an epithelium over time, from its formation to the mature structure. An epithelium is a tissue that covers the internal or external surfaces of an anatomical structure. [GOC:dph, GOC:mtg_lung]	10	1.27e-09	2.15e-06
GOBP EXTERNAL ENCAPSULATING STRUCTURE ORGANIZATION	396	A process that is carried out at the cellular level which results in the assembly, arrangement of constituent parts, or disassembly of external structures that lie outside the plasma membrane and surround the entire cell. [GOC:ai, GOC:dph, GOC:jl, GOC:mah]	7	2.51e-09	3.37e-06
GOBP OSSIFICATION	399	The formation of bone or of a bony substance, or the conversion of fibrous tissue or of cartilage into bone or a bony substance. [GOC:mtg_mpo, PMID:17572649]	7	2.64e-09	3.37e-06
GOBP CELL POPULATION PROLIFERATION	1955	The multiplication or reproduction of cells, resulting in the expansion of a cell population. [GOC:mah, GOC:mb]	11	4.72e-09	5.34e-06
GOBP RESPONSE TO GROWTH FACTOR	731	Any process that results in a change in state or activity of a cell or an organism (in terms of movement, secretion, enzyme production, gene expression, etc.) as a result of a growth factor stimulus. [GOC:BHF, GOC:mah]	8	6.4e-09	6.04e-06
GOBP TUBE DEVELOPMENT	1085	The process whose specific outcome is the progression of a tube over time, from its initial formation to a mature structure. Epithelial and endothelial tubes transport gases, liquids and cells from one site to another and form the basic structure of many organs and tissues including lung and trachea, kidney, the mammary gland, the vascular system and the gastrointestinal and urinary-genital tract…	9	6.52e-09	6.04e-06
GOBP SKELETAL SYSTEM DEVELOPMENT	485	The process whose specific outcome is the progression of the skeleton over time, from its formation to the mature structure. The skeleton is the bony framework of the body in vertebrates (endoskeleton) or the hard outer envelope of insects (exoskeleton or dermoskeleton). [GOC:dph, GOC:jid, GOC:tb]	7	1.01e-08	8.6e-06
GOBP REGULATION OF TUBE SIZE	128	Ensuring that a tube is of the correct length and diameter. Tube size must be maintained not only during tube formation, but also throughout development and in some physiological processes. [PMID:10887083]	5	1.21e-08	9.32e-06
GOBP RESPONSE TO ENDOGENOUS STIMULUS	1624	Any process that results in a change in state or activity of a cell or an organism (in terms of movement, secretion, enzyme production, gene expression, etc.) as a result of a stimulus arising within the organism. [GOC:sm]	10	1.28e-08	9.32e-06
GOBP HEART PROCESS	289	A circulatory system process carried out by the heart. The heart is a hollow, muscular organ, which, by contracting rhythmically, keeps up the circulation of the blood. The heart is a hollow, muscular organ, which, by contracting rhythmically, keeps up the circulation of the blood. [GOC:mtg_cardio]	6	1.56e-08	1.06e-05
GOBP HEART DEVELOPMENT	555	The process whose specific outcome is the progression of the heart over time, from its formation to the mature structure. The heart is a hollow, muscular organ, which, by contracting rhythmically, keeps up the circulation of the blood. [GOC:jid, UBERON:0000948]	7	2.55e-08	1.62e-05
GOBP UROGENITAL SYSTEM DEVELOPMENT	320	The process whose specific outcome is the progression of the urogenital system over time, from its formation to the mature structure. [GOC:go_curators]	6	2.85e-08	1.71e-05
GOBP GROWTH	908	The increase in size or mass of an entire organism, a part of an organism or a cell. [GOC:bf, GOC:ma]	8	3.43e-08	1.94e-05
GOBP POSITIVE REGULATION OF CELL POPULATION PROLIFERATION	941	Any process that activates or increases the rate or extent of cell proliferation. [GOC:go_curators]	8	4.52e-08	2.34e-05
GOBP DEVELOPMENTAL GROWTH	605	The increase in size or mass of an entire organism, a part of an organism or a cell, where the increase in size or mass has the specific outcome of the progression of the organism over time from one condition to another. [GOC:go_curators]	7	4.59e-08	2.34e-05
GOMF EXTRACELLULAR MATRIX STRUCTURAL CONSTITUENT	170	The action of a molecule that contributes to the structural integrity of the extracellular matrix. [GOC:mah]	5	5.01e-08	2.43e-05
GOBP POSITIVE REGULATION OF MULTICELLULAR ORGANISMAL PROCESS	1397	Any process that activates or increases the frequency, rate or extent of an organismal process, any of the processes pertinent to the function of an organism above the cellular level; includes the integrated processes of tissues and organs. [GOC:ai]	9	5.74e-08	2.66e-05
GOBP TISSUE MORPHOGENESIS	634	The process in which the anatomical structures of a tissue are generated and organized. [GOC:dph, GOC:jid]	7	6.32e-08	2.8e-05
GOBP CARTILAGE DEVELOPMENT	184	The process whose specific outcome is the progression of a cartilage element over time, from its formation to the mature structure. Cartilage elements are skeletal elements that consist of connective tissue dominated by extracellular matrix containing collagen type II and large amounts of proteoglycan, particularly chondroitin sulfate. [GOC:cjm, PMID:23251424]	5	7.43e-08	3.15e-05
GOBP ENZYME LINKED RECEPTOR PROTEIN SIGNALING PATHWAY	1072	Any series of molecular signals initiated by the binding of an extracellular ligand to a receptor on the surface of the target cell, where the receptor possesses catalytic activity or is closely associated with an enzyme such as a protein kinase, and ending with regulation of a downstream cellular process, e.g. transcription. [GOC:mah, GOC:signaling, ISBN:0815316194]	8	1.23e-07	4.83e-05
GOBP POSITIVE REGULATION OF PROTEIN METABOLIC PROCESS	1528	Any process that activates or increases the frequency, rate or extent of the chemical reactions and pathways involving a protein. [GOC:ai]	9	1.23e-07	4.83e-05
GOBP SKIN DEVELOPMENT	415	The process whose specific outcome is the progression of the skin over time, from its formation to the mature structure. The skin is the external membranous integument of an animal. In vertebrates the skin generally consists of two layers, an outer nonsensitive and nonvascular epidermis (cuticle or skarfskin) composed of cells which are constantly growing and multiplying in the deeper, and being …	6	1.32e-07	4.98e-05
GOBP NEGATIVE REGULATION OF PROTEIN METABOLIC PROCESS	1110	Any process that stops, prevents, or reduces the frequency, rate or extent of chemical reactions and pathways involving a protein. [GOC:ai]	8	1.6e-07	5.82e-05
GOBP REGULATION OF PROTEIN MODIFICATION PROCESS	1627	Any process that modulates the frequency, rate or extent of the covalent alteration of one or more amino acid residues within a protein. [GOC:mah, GOC:tb]	9	2.1e-07	7.37e-05
GOBP CELL CELL SIGNALING	1672	Any process that mediates the transfer of information from one cell to another. This process includes signal transduction in the receiving cell and, where applicable, release of a ligand and any processes that actively facilitate its transport and presentation to the receiving cell. Examples include signaling via soluble ligands, via cell adhesion molecules and via gap junctions. [GOC:dos, GOC:ma…	9	2.64e-07	8.97e-05
GOBP RESPONSE TO MUSCLE STRETCH	22	Any process that results in a change in state or activity of a cell or an organism (in terms of movement, secretion, enzyme production, gene expression, etc.) as a result of a myofibril being extended beyond its slack length. [GOC:BHF, GOC:vk, PMID:14583192]	3	2.83e-07	9.22e-05
GOBP CONNECTIVE TISSUE DEVELOPMENT	242	The progression of a connective tissue over time, from its formation to the mature structure. [GOC:BHF]	5	2.9e-07	9.22e-05
GOBP VASCULAR PROCESS IN CIRCULATORY SYSTEM	245	A circulatory process that occurs at the level of the vasculature. [GOC:mtg_cardio]	5	3.08e-07	9.5e-05
GOBP POSITIVE REGULATION OF GROWTH	253	Any process that activates or increases the rate or extent of growth, the increase in size or mass of all or part of an organism. [GOC:go_curators]	5	3.61e-07	0.000102
GOBP REGULATION OF ANATOMICAL STRUCTURE SIZE	493	Any process that modulates the size of an anatomical structure. [GOC:dph, GOC:tb]	6	3.62e-07	0.000102
GOBP SMOOTH MUSCLE CONTRACTION	100	A process in which force is generated within smooth muscle tissue, resulting in a change in muscle geometry. Force generation involves a chemo-mechanical energy conversion step that is carried out by the actin/myosin complex activity, which generates force through ATP hydrolysis. Smooth muscle differs from striated muscle in the much higher actin/myosin ratio, the absence of conspicuous sarcomere…	4	3.65e-07	0.000102
GOBP VASCULAR ASSOCIATED SMOOTH MUSCLE CONTRACTION	24	A process, occurring in the vascular tissue, whereby actin/myosin complex activity generates force through ATP hydrolysis resulting in a change in smooth muscle geometry. This process is always coupled to chemo-mechanical energy conversion. [GOC:mtg_muscle, MA:0002718]	3	3.72e-07	0.000102
GOBP RESPONSE TO TRANSFORMING GROWTH FACTOR BETA	257	Any process that results in a change in state or activity of a cell or an organism (in terms of movement, secretion, enzyme production, gene expression, etc.) as a result of a transforming growth factor beta stimulus. [GOC:mah]	5	3.9e-07	0.000105
GOBP PEPTIDYL AMINO ACID MODIFICATION	1269	The alteration of an amino acid residue in a peptide. [GOC:mah]	8	4.43e-07	0.000116
GOBP POSITIVE REGULATION OF DEVELOPMENTAL PROCESS	1284	Any process that activates or increases the rate or extent of development, the biological process whose specific outcome is the progression of an organism over time from an initial condition (e.g. a zygote, or a young adult) to a later condition (e.g. a multicellular animal or an aged adult). [GOC:ai]	8	4.84e-07	0.000123
GOBP MORPHOGENESIS OF AN EPITHELIUM	533	The process in which the anatomical structures of epithelia are generated and organized. An epithelium consists of closely packed cells arranged in one or more layers, that covers the outer surfaces of the body or lines any internal cavity or tube. [GOC:dph, GOC:jl, GOC:tb, ISBN:0198506732]	6	5.71e-07	0.000142
GOBP WOUND HEALING	535	The series of events that restore integrity to a damaged tissue, following an injury. [GOC:bf, PMID:15269788]	6	5.84e-07	0.000142
GOBP RESPONSE TO ORGANIC CYCLIC COMPOUND	907	Any process that results in a change in state or activity of a cell or an organism (in terms of movement, secretion, enzyme production, gene expression, etc.) as a result of an organic cyclic compound stimulus. [GOC:ef]	7	7.07e-07	0.000167
GOBP CELLULAR RESPONSE TO ORGANIC CYCLIC COMPOUND	558	Any process that results in a change in state or activity of a cell (in terms of movement, secretion, enzyme production, gene expression, etc.) as a result of an organic cyclic compound stimulus. [GOC:mah]	6	7.46e-07	0.000173
GOBP ODONTOGENESIS	123	The process whose specific outcome is the progression of a tooth or teeth over time, from formation to the mature structure(s). A tooth is any hard bony, calcareous, or chitinous organ found in the mouth or pharynx of an animal and used in procuring or masticating food. [GOC:jl, GOC:mah]	4	8.36e-07	0.000189
GOBP REGULATION OF MULTICELLULAR ORGANISMAL DEVELOPMENT	1397	Any process that modulates the frequency, rate or extent of multicellular organismal development. [GOC:obol]	8	9.13e-07	0.000202
GOBP MUSCLE ORGAN DEVELOPMENT	317	The process whose specific outcome is the progression of the muscle over time, from its formation to the mature structure. The muscle is an organ consisting of a tissue made up of various elongated cells that are specialized to contract and thus to produce movement and mechanical work. [GOC:jid, ISBN:0198506732]	5	1.1e-06	0.000237
GOBP MUSCLE CONTRACTION	352	A process in which force is generated within muscle tissue, resulting in a change in muscle geometry. Force generation involves a chemo-mechanical energy conversion step that is carried out by the actin/myosin complex activity, which generates force through ATP hydrolysis. [GOC:ef, GOC:mtg_muscle, ISBN:0198506732]	5	1.83e-06	0.000388
GOBP RESPONSE TO WOUNDING	654	Any process that results in a change in state or activity of a cell or an organism (in terms of movement, secretion, enzyme production, gene expression, etc.) as a result of a stimulus indicating damage to the organism. [GOC:go_curators]	6	1.87e-06	0.000389
GOBP MUSCLE TISSUE DEVELOPMENT	371	The progression of muscle tissue over time, from its initial formation to its mature state. Muscle tissue is a contractile tissue made up of actin and myosin fibers. [GOC:dph]	5	2.37e-06	0.000479
GOBP POSITIVE REGULATION OF CELL GROWTH	161	Any process that activates or increases the frequency, rate, extent or direction of cell growth. [GOC:go_curators]	4	2.45e-06	0.000479
GOBP REGULATION OF MUSCLE CONTRACTION	161	Any process that modulates the frequency, rate or extent of muscle contraction. [GOC:go_curators]	4	2.45e-06	0.000479
GOBP BLOOD VESSEL REMODELING	45	The reorganization or renovation of existing blood vessels. [GOC:hjd]	3	2.59e-06	0.000497
GOBP MUSCLE CELL DEVELOPMENT	168	The process whose specific outcome is the progression of a muscle cell over time, from its formation to the mature structure. Muscle cell development does not include the steps involved in committing an unspecified cell to the muscle cell fate. [CL:0000187, GOC:devbiol]	4	2.9e-06	0.000547
GOBP POSITIVE REGULATION OF DEVELOPMENTAL GROWTH	170	Any process that activates, maintains or increases the rate of developmental growth. [GOC:go_curators]	4	3.04e-06	0.000562
GOBP RESPONSE TO OXYGEN CONTAINING COMPOUND	1654	Any process that results in a change in state or activity of a cell or an organism (in terms of movement, secretion, enzyme production, gene expression, etc.) as a result of an oxygen-containing compound stimulus. [GOC:pr, GOC:TermGenie]	8	3.22e-06	0.000586
GOBP NEGATIVE REGULATION OF BIOSYNTHETIC PROCESS	1686	Any process that stops, prevents, or reduces the rate of the chemical reactions and pathways resulting in the formation of substances. [GOC:go_curators]	8	3.71e-06	0.000653
GOBP REGULATION OF ORGANELLE ORGANIZATION	1165	Any process that modulates the frequency, rate or extent of a process involved in the formation, arrangement of constituent parts, or disassembly of an organelle. [GOC:mah]	7	3.72e-06	0.000653
GOBP CELLULAR RESPONSE TO OXYGEN CONTAINING COMPOUND	1182	Any process that results in a change in state or activity of a cell (in terms of movement, secretion, enzyme production, gene expression, etc.) as a result of an oxygen-containing compound stimulus. [GOC:pr, GOC:TermGenie]	7	4.09e-06	0.000706
GOBP MORPHOGENESIS OF A BRANCHING STRUCTURE	186	The process in which the anatomical structures of branches are generated and organized. A branch is a division or offshoot from a main stem. Examples in animals would include blood vessels, nerves, lymphatics and other endothelial or epithelial tubes. [ISBN:0721662544]	4	4.34e-06	0.000736
GOCC COLLAGEN CONTAINING EXTRACELLULAR MATRIX	423	An extracellular matrix consisting mainly of proteins (especially collagen) and glycosaminoglycans (mostly as proteoglycans) that provides not only essential physical scaffolding for the cellular constituents but can also initiate crucial biochemical and biomechanical cues required for tissue morphogenesis, differentiation and homeostasis. The components are secreted by cells in the vicinity and …	5	4.48e-06	0.000748
GOBP REGULATION OF PROTEIN PHOSPHORYLATION	1211	Any process that modulates the frequency, rate or extent of addition of phosphate groups into an amino acid in a protein. [GOC:hjd]	7	4.8e-06	0.000788
GOBP RESPONSE TO KETONE	193	A response that results in a state of tolerance to ketone. [GOC:mengo_curators, PMID:23356676]	4	5.02e-06	0.000799
GOCC CLATHRIN COATED VESICLE	193	A vesicle with a coat formed of clathrin connected to the membrane via one of the clathrin adaptor complexes. [GOC:mah, PMID:11252894]	4	5.02e-06	0.000799
GOBP VASCULATURE DEVELOPMENT	786	The process whose specific outcome is the progression of the vasculature over time, from its formation to the mature structure. The vasculature is an interconnected tubular multi-tissue structure that contains fluid that is actively transported around the organism. [GOC:dph, UBERON:0002409]	6	5.38e-06	0.000842
GOBP RESPONSE TO OXIDATIVE STRESS	444	Any process that results in a change in state or activity of a cell or an organism (in terms of movement, secretion, enzyme production, gene expression, etc.) as a result of oxidative stress, a state often resulting from exposure to high levels of reactive oxygen species, e.g. superoxide anions, hydrogen peroxide (H2O2), and hydroxyl radicals. [GOC:jl, PMID:12115731]	5	5.67e-06	0.000875
GOBP RESPONSE TO MECHANICAL STIMULUS	202	Any process that results in a change in state or activity of a cell or an organism (in terms of movement, secretion, enzyme production, gene expression, etc.) as a result of a mechanical stimulus. [GOC:hb]	4	6.01e-06	0.000914
GOBP MUSCLE SYSTEM PROCESS	453	A organ system process carried out at the level of a muscle. Muscle tissue is composed of contractile cells or fibers. [GOC:mtg_cardio]	5	6.25e-06	0.000936
GOBP CARDIAC MUSCLE TISSUE DEVELOPMENT	208	The process whose specific outcome is the progression of cardiac muscle over time, from its formation to the mature structure. [GOC:dph, GOC:jid, GOC:lm]	4	6.75e-06	0.000996
GOCC ANCHORING JUNCTION	824	A cell junction that mechanically attaches a cell (and its cytoskeleton) to neighboring cells or to the extracellular matrix. [ISBN:0815332181]	6	7.04e-06	0.00102
GOMF COLLAGEN BINDING	68	Interacting selectively and non-covalently with collagen, a group of fibrous proteins of very high tensile strength that form the main component of connective tissue in animals. Collagen is highly enriched in glycine (some regions are 33% glycine) and proline, occurring predominantly as 3-hydroxyproline (about 20%). [GOC:ai, ISBN:0198506732]	3	9.06e-06	0.0013
GOBP APOPTOTIC PROCESS	1931	A programmed cell death process which begins when a cell receives an internal (e.g. DNA damage) or external signal (e.g. an extracellular death ligand), and proceeds through a series of biochemical events (signaling pathway phase) which trigger an execution phase. The execution phase is the last step of an apoptotic process, and is typically characterized by rounding-up of the cell, retraction of…	8	1.01e-05	0.00143
GOBP REGULATION OF BODY FLUID LEVELS	503	Any process that modulates the levels of body fluids. [GOC:ai, GOC:dph, GOC:tb]	5	1.04e-05	0.00145
GOBP TUBE MORPHOGENESIS	900	The process in which the anatomical structures of a tube are generated and organized. Epithelial and endothelial tubes transport gases, liquids and cells from one site to another and form the basic structure of many organs and tissues, with tube shape and organization varying from the single-celled excretory organ in Caenorhabditis elegans to the branching trees of the mammalian kidney and insect…	6	1.16e-05	0.0016
GOBP LOCOMOTION	1975	Self-propelled movement of a cell or organism from one location to another. [GOC:dgh]	8	1.19e-05	0.00161
GOBP RELAXATION OF SMOOTH MUSCLE	9	A process in which the extent of smooth muscle contraction is reduced. Smooth muscle differs from striated muscle in the much higher actin/myosin ratio, the absence of conspicuous sarcomeres and the ability to contract to a much smaller fraction of its resting length. [GOC:jl]	2	1.22e-05	0.00163
GOBP REGULATION OF MUSCLE SYSTEM PROCESS	243	Any process that modulates the frequency, rate or extent of a muscle system process, a multicellular organismal process carried out by any of the organs or tissues in a muscle system. [GOC:dph, GOC:tb]	4	1.24e-05	0.00165
GOBP REGULATION OF HEART CONTRACTION	245	Any process that modulates the frequency, rate or extent of heart contraction. Heart contraction is the process in which the heart decreases in volume in a characteristic way to propel blood through the body. [GOC:dph, GOC:go_curators, GOC:tb]	4	1.29e-05	0.00168
GOBP VASOCONSTRICTION	79	A decrease in the diameter of blood vessels, especially arteries, due to constriction of smooth muscle cells that line the vessels, and usually causing an increase in blood pressure. [GOC:pr, ISBN:0192800752]	3	1.42e-05	0.00183
GOBP RESPONSE TO INORGANIC SUBSTANCE	541	Any process that results in a change in state or activity of a cell or an organism (in terms of movement, secretion, enzyme production, gene expression, etc.) as a result of an inorganic substance stimulus. [GOC:sm]	5	1.47e-05	0.00187
GOBP METANEPHROS DEVELOPMENT	82	The process whose specific outcome is the progression of the metanephros over time, from its formation to the mature structure. In mammals, the metanephros is the excretory organ of the fetus, which develops into the mature kidney and is formed from the rear portion of the nephrogenic cord. The metanephros is an endocrine and metabolic organ that filters the blood and excretes the end products of…	3	1.59e-05	0.002
GOBP CELL ACTIVATION	1461	A change in the morphology or behavior of a cell resulting from exposure to an activating factor such as a cellular or soluble ligand. [GOC:mgi_curators]	7	1.63e-05	0.002
GOBP SECRETION	1464	The controlled release of a substance by a cell or a tissue. [GOC:ai]	7	1.65e-05	0.002
GOBP CARDIAC CELL DEVELOPMENT	83	The process whose specific outcome is the progression of a cardiac cell over time, from its formation to the mature state. A cardiac cell is a cell that will form part of the cardiac organ of an individual. [GOC:devbiol]	3	1.65e-05	0.002
GOBP REGULATION OF PEPTIDYL TYROSINE PHOSPHORYLATION	262	Any process that modulates the frequency, rate or extent of the phosphorylation of peptidyl-tyrosine. [GOC:ai]	4	1.67e-05	0.002
GOBP SKIN EPIDERMIS DEVELOPMENT	84	The process whose specific outcome is the progression of the skin epidermis over time, from its formation to the mature structure. [GOC:dos]	3	1.71e-05	0.00203
GOBP BIOLOGICAL ADHESION	1481	The attachment of a cell or organism to a substrate, another cell, or other organism. Biological adhesion includes intracellular attachment between membrane regions. [GOC:isa_complete]	7	1.78e-05	0.00208
GOCC EXTERNAL ENCAPSULATING STRUCTURE	566	A structure that lies outside the plasma membrane and surrounds the entire cell or cells. This does not include the periplasmic space. [GOC:go_curators]	5	1.83e-05	0.00208
GOBP STRIATED MUSCLE CELL DIFFERENTIATION	269	The process in which a relatively unspecialized cell acquires specialized features of a striated muscle cell; striated muscle fibers are divided by transverse bands into striations, and cardiac and voluntary muscle are types of striated muscle. [CL:0000737, GOC:ai]	4	1.85e-05	0.00208
GOMF PLATELET DERIVED GROWTH FACTOR BINDING	11	Interacting selectively and non-covalently with platelet-derived growth factor. [GOC:dgh]	2	1.86e-05	0.00208
GOMF SMALL MOLECULE SENSOR ACTIVITY	11	Binding to a small molecule and eliciting a change in the protein's activity in response to the intracellular level of that small molecule. [PMID:26328879]	2	1.86e-05	0.00208
GOBP CENTRAL NERVOUS SYSTEM DEVELOPMENT	980	The process whose specific outcome is the progression of the central nervous system over time, from its formation to the mature structure. The central nervous system is the core nervous system that serves an integrating and coordinating function. In vertebrates it consists of the brain and spinal cord. In those invertebrates with a central nervous system it typically consists of a brain, cerebral…	6	1.88e-05	0.00208
GOBP MEMBRANE DEPOLARIZATION	87	The process in which membrane potential decreases with respect to its steady-state potential, usually from negative potential to a more positive potential. For example, the initial depolarization during the rising phase of an action potential is in the direction from the negative steady-state resting potential towards the positive membrane potential that will be the peak of the action potential. …	3	1.9e-05	0.00208
GOBP EMBRYO DEVELOPMENT	992	The process whose specific outcome is the progression of an embryo from its formation until the end of its embryonic life stage. The end of the embryonic stage is organism-specific. For example, for mammals, the process would begin with zygote formation and end with birth. For insects, the process would begin at zygote formation and end with larval hatching. For plant zygotic embryos, this would …	6	2.01e-05	0.00218
GOBP POSITIVE REGULATION OF LOCOMOTION	585	Any process that activates or increases the frequency, rate or extent of locomotion of a cell or organism. [GOC:go_curators]	5	2.14e-05	0.00229
GOBP NEGATIVE REGULATION OF PROTEIN MODIFICATION BY SMALL PROTEIN CONJUGATION OR REMOVAL	91	Any process that stops, prevents or reduces the frequency, rate or extent of protein modification by small protein conjugation or removal. [GO_REF:0000058, GOC:TermGenie, GOC:vw]	3	2.18e-05	0.00231
GOBP REGULATION OF TRANSFERASE ACTIVITY	1010	Any process that modulates the frequency, rate or extent of transferase activity, the catalysis of the transfer of a group, e.g. a methyl group, glycosyl group, acyl group, phosphorus-containing, or other groups, from one compound (generally regarded as the donor) to another compound (generally regarded as the acceptor). Transferase is the systematic name for any enzyme of EC class 2. [EC:2.-.-.-…	6	2.23e-05	0.00234
GOBP REGULATION OF SYSTEM PROCESS	591	Any process that modulates the frequency, rate or extent of a system process, a multicellular organismal process carried out by any of the organs or tissues in an organ system. [GOC:jl]	5	2.25e-05	0.00234
GOBP RESPONSE TO CAMP	93	Any process that results in a change in state or activity of a cell or an organism (in terms of movement, secretion, enzyme production, gene expression, etc.) as a result of a cAMP (cyclic AMP, adenosine 3',5'-cyclophosphate) stimulus. [GOC:ai]	3	2.32e-05	0.00239
GOBP REGULATION OF BLOOD CIRCULATION	290	Any process that modulates the frequency, rate or extent of blood circulation. [GO_REF:0000058, GOC:mr, GOC:TermGenie, PMID:10659969]	4	2.49e-05	0.00253
WP PI3KAKT SIGNALING PATHWAY	345	PI3K-Akt Signaling Pathway	6	4.45e-08	1.73e-05
WP LUNG FIBROSIS	63	Lung fibrosis	4	5.62e-08	1.73e-05
WP VEGFAVEGFR2 SIGNALING PATHWAY	438	VEGFA-VEGFR2 Signaling Pathway	6	1.81e-07	3.72e-05
WP FOCAL ADHESIONPI3KAKTMTORSIGNALING PATHWAY	309	Focal Adhesion-PI3K-Akt-mTOR-signaling pathway	5	9.66e-07	0.000149
WP FOCAL ADHESION	202	Focal Adhesion	4	6.01e-06	0.000739
WP ESC PLURIPOTENCY PATHWAYS	118	ESC Pluripotency Pathways	3	4.73e-05	0.00485
WP HYPERTROPHY MODEL	20	Hypertrophy Model	2	6.41e-05	0.00519
WP TGFBETA SIGNALING PATHWAY	133	TGF-beta Signaling Pathway	3	6.75e-05	0.00519
WP NONALCOHOLIC FATTY LIVER DISEASE	160	Nonalcoholic fatty liver disease	3	0.000117	0.00798
WP OLIGODENDROCYTE SPECIFICATION AND DIFFERENTIATION LEADING TO MYELIN COMPONENTS FOR CNS	31	Oligodendrocyte specification and differentiation, leading to Myelin Components for CNS	2	0.000156	0.00961
WP HAIR FOLLICLE DEVELOPMENT ORGANOGENESIS PART 2 OF 3	33	Hair Follicle Development: Organogenesis - Part 2 of 3	2	0.000177	0.00992
WP NOCGMPPKG MEDIATED NEUROPROTECTION	48	NO/cGMP/PKG mediated Neuroprotection	2	0.000377	0.0193
WP STRUCTURAL PATHWAY OF INTERLEUKIN 1 IL1	50	Structural Pathway of Interleukin 1 (IL-1)	2	0.000409	0.0193
WP TGFBETA RECEPTOR SIGNALING	58	TGF-beta Receptor Signaling	2	0.00055	0.0227
WP IL18 SIGNALING PATHWAY	279	IL-18 signaling pathway	3	0.000596	0.0227
WP NOVEL INTRACELLULAR COMPONENTS OF RIGILIKE RECEPTOR RLR PATHWAY	61	Novel intracellular components of RIG-I-like receptor (RLR) pathway	2	0.000608	0.0227
WP TGFBETA RECEPTOR SIGNALLING IN SKELETAL DYSPLASIAS	62	TGF-beta Receptor Signalling in Skeletal Dysplasias	2	0.000628	0.0227
WP AGERAGE PATHWAY	66	AGE/RAGE pathway	2	0.000712	0.0243
WP CYTOSOLIC DNASENSING PATHWAY	74	Cytosolic DNA-sensing pathway	2	0.000894	0.0276
WP HEAD AND NECK SQUAMOUS CELL CARCINOMA	76	Head and Neck Squamous Cell Carcinoma	2	0.000942	0.0276
WP LEPTIN SIGNALING PATHWAY	76	Leptin signaling pathway	2	0.000942	0.0276
WP EGFR TYROSINE KINASE INHIBITOR RESISTANCE	84	EGFR Tyrosine Kinase Inhibitor Resistance	2	0.00115	0.0316
WP APOPTOSIS	86	Apoptosis	2	0.0012	0.0316
WP VIRAL ACUTE MYOCARDITIS	87	Viral Acute Myocarditis	2	0.00123	0.0316
WP SMALL CELL LUNG CANCER	98	Small cell lung cancer	2	0.00156	0.0384
WP MICRORNAS IN CARDIOMYOCYTE HYPERTROPHY	101	MicroRNAs in cardiomyocyte hypertrophy	2	0.00165	0.0391
REACTOME EXTRACELLULAR MATRIX ORGANIZATION	301	Extracellular matrix organization	7	3.75e-10	6.74e-07
REACTOME ECM PROTEOGLYCANS	76	ECM proteoglycans	4	1.2e-07	0.000108
REACTOME UPTAKE AND ACTIONS OF BACTERIAL TOXINS	29	Uptake and actions of bacterial toxins	3	6.71e-07	0.000402
PID CERAMIDE PATHWAY	44	Ceramide signaling pathway	3	2.42e-06	0.00109
REACTOME NON INTEGRIN MEMBRANE ECM INTERACTIONS	59	Non-integrin membrane-ECM interactions	3	5.9e-06	0.00212
REACTOME INTEGRIN CELL SURFACE INTERACTIONS	85	Integrin cell surface interactions	3	1.77e-05	0.00532
REACTOME DEGRADATION OF THE EXTRACELLULAR MATRIX	140	Degradation of the extracellular matrix	3	7.87e-05	0.0202
REACTOME SYNDECAN INTERACTIONS	27	Syndecan interactions	2	0.000118	0.0266
REACTOME TGF BETA RECEPTOR SIGNALING ACTIVATES SMADS	32	TGF-beta receptor signaling activates SMADs	2	0.000167	0.0309
PID HIV NEF PATHWAY	35	HIV-1 Nef: Negative effector of Fas and TNF-alpha	2	0.0002	0.0309
REACTOME SIGNALING BY RECEPTOR TYROSINE KINASES	504	Signaling by Receptor Tyrosine Kinases	4	0.00021	0.0309
PID FRA PATHWAY	37	Validated transcriptional targets of AP1 family members Fra1 and Fra2	2	0.000223	0.0309
REACTOME DETOXIFICATION OF REACTIVE OXYGEN SPECIES	37	Detoxification of Reactive Oxygen Species	2	0.000223	0.0309
PID INTEGRIN3 PATHWAY	43	Beta3 integrin cell surface interactions	2	0.000302	0.0389
REACTOME ELASTIC FIBRE FORMATION	45	Elastic fibre formation	2	0.000331	0.0397
KEGG FOCAL ADHESION	199	Focal adhesion	4	5.67e-06	0.00271
KEGG ECM RECEPTOR INTERACTION	84	ECM-receptor interaction	3	1.71e-05	0.00409
KEGG PATHWAYS IN CANCER	325	Pathways in cancer	4	3.88e-05	0.00617
BIOCARTA CARDIACEGF PATHWAY	18	Role of EGF Receptor Transactivation by GPCRs in Cardiac Hypertrophy	2	5.17e-05	0.00617
BIOCARTA NFAT PATHWAY	51	NFAT and Hypertrophy of the heart (Transcription in the broken heart)	2	0.000425	0.0352
BIOCARTA PPARA PATHWAY	52	Mechanism of Gene Regulation by Peroxisome Proliferators via PPARa(alpha)	2	0.000442	0.0352
KEGG EPITHELIAL CELL SIGNALING IN HELICOBACTER PYLORI INFECTION	68	Epithelial cell signaling in Helicobacter pylori infection	2	0.000755	0.0492
KEGG RIG I LIKE RECEPTOR SIGNALING PATHWAY	71	RIG-I-like receptor signaling pathway	2	0.000823	0.0492
Pirfenidone and Nintedanib (N=19 Genes)
HALLMARK EPITHELIAL MESENCHYMAL TRANSITION	200	Genes defining epithelial-mesenchymal transition, as in wound healing, fibrosis and metastasis.	13	1.96e-26	9.81e-25
HALLMARK MYOGENESIS	200	Genes involved in development of skeletal muscle (myogenesis).	5	3.14e-08	7.85e-07
HALLMARK UV RESPONSE DN	144	Genes down-regulated in response to ultraviolet (UV) radiation.	4	5.81e-07	7.84e-06
HALLMARK ANGIOGENESIS	36	Genes up-regulated during formation of blood vessels (angiogenesis).	3	6.28e-07	7.84e-06
HALLMARK ALLOGRAFT REJECTION	200	Genes up-regulated during transplant rejection.	4	2.15e-06	1.36e-05
HALLMARK COMPLEMENT	200	Genes encoding components of the complement system, which is part of the innate immune system.	4	2.15e-06	1.36e-05
HALLMARK INFLAMMATORY RESPONSE	200	Genes defining inflammatory response.	4	2.15e-06	1.36e-05
HALLMARK TGF BETA SIGNALING	54	Genes up-regulated in response to TGFB1 [GeneID=7040].	3	2.17e-06	1.36e-05
HALLMARK COAGULATION	138	Genes encoding components of blood coagulation system; also up-regulated in platelets.	3	3.65e-05	0.000203
HALLMARK G2M CHECKPOINT	200	Genes involved in the G2/M checkpoint, as in progression through the cell division cycle.	3	0.00011	0.000458
HALLMARK HYPOXIA	200	Genes up-regulated in response to low oxygen levels (hypoxia).	3	0.00011	0.000458
HALLMARK TNFA SIGNALING VIA NFKB	200	Genes regulated by NF-kB in response to TNF [GeneID=7124].	3	0.00011	0.000458
HALLMARK IL6 JAK STAT3 SIGNALING	87	Genes up-regulated by IL6 [GeneID=3569] via STAT3 [GeneID=6774], e.g., during acute phase response.	2	0.000769	0.00296
HALLMARK APOPTOSIS	161	Genes mediating programmed cell death (apoptosis) by activation of caspases.	2	0.00259	0.00926
HALLMARK INTERFERON GAMMA RESPONSE	200	Genes up-regulated in response to IFNG [GeneID=3458].	2	0.00396	0.0132
GOBP VASCULATURE DEVELOPMENT	786	The process whose specific outcome is the progression of the vasculature over time, from its formation to the mature structure. The vasculature is an interconnected tubular multi-tissue structure that contains fluid that is actively transported around the organism. [GOC:dph, UBERON:0002409]	13	1.3e-18	1e-14
GOBP CIRCULATORY SYSTEM DEVELOPMENT	1140	The process whose specific outcome is the progression of the circulatory system over time, from its formation to the mature structure. The circulatory system is the organ system that passes nutrients (such as amino acids and electrolytes), gases, hormones, blood cells, etc. to and from cells in the body to help fight diseases and help stabilize body temperature and pH to maintain homeostasis. [GO…	14	1.97e-18	1e-14
GOBP WOUND HEALING	535	The series of events that restore integrity to a damaged tissue, following an injury. [GOC:bf, PMID:15269788]	11	1.39e-16	4.74e-13
GOCC EXTERNAL ENCAPSULATING STRUCTURE	566	A structure that lies outside the plasma membrane and surrounds the entire cell or cells. This does not include the periplasmic space. [GOC:go_curators]	11	2.59e-16	6.6e-13
GOBP EXTERNAL ENCAPSULATING STRUCTURE ORGANIZATION	396	A process that is carried out at the cellular level which results in the assembly, arrangement of constituent parts, or disassembly of external structures that lie outside the plasma membrane and surround the entire cell. [GOC:ai, GOC:dph, GOC:jl, GOC:mah]	10	6.38e-16	1.3e-12
GOCC COLLAGEN CONTAINING EXTRACELLULAR MATRIX	423	An extracellular matrix consisting mainly of proteins (especially collagen) and glycosaminoglycans (mostly as proteoglycans) that provides not only essential physical scaffolding for the cellular constituents but can also initiate crucial biochemical and biomechanical cues required for tissue morphogenesis, differentiation and homeostasis. The components are secreted by cells in the vicinity and …	10	1.24e-15	1.84e-12
GOBP RESPONSE TO WOUNDING	654	Any process that results in a change in state or activity of a cell or an organism (in terms of movement, secretion, enzyme production, gene expression, etc.) as a result of a stimulus indicating damage to the organism. [GOC:go_curators]	11	1.27e-15	1.84e-12
GOBP BLOOD VESSEL MORPHOGENESIS	677	The process in which the anatomical structures of blood vessels are generated and organized. The blood vessel is the vasculature carrying blood. [GOC:jid]	11	1.85e-15	2.36e-12
GOCC ENDOPLASMIC RETICULUM LUMEN	305	The volume enclosed by the membranes of the endoplasmic reticulum. [ISBN:0198547684]	9	6.24e-15	7.06e-12
GOBP CELL MIGRATION	1602	The controlled self-propelled movement of a cell from one site to a destination guided by molecular cues. Cell migration is a central process in the development and maintenance of multicellular organisms. [GOC:cjm, GOC:dph, GOC:ems, GOC:pf, Wikipedia:Cell_migration]	13	1.28e-14	1.3e-11
GOBP POSITIVE REGULATION OF CELL DIFFERENTIATION	844	Any process that activates or increases the frequency, rate or extent of cell differentiation. [GOC:go_curators]	11	2.06e-14	1.91e-11
GOBP TUBE MORPHOGENESIS	900	The process in which the anatomical structures of a tube are generated and organized. Epithelial and endothelial tubes transport gases, liquids and cells from one site to another and form the basic structure of many organs and tissues, with tube shape and organization varying from the single-celled excretory organ in Caenorhabditis elegans to the branching trees of the mammalian kidney and insect…	11	4.15e-14	3.33e-11
GOBP POSITIVE REGULATION OF DEVELOPMENTAL PROCESS	1284	Any process that activates or increases the rate or extent of development, the biological process whose specific outcome is the progression of an organism over time from an initial condition (e.g. a zygote, or a young adult) to a later condition (e.g. a multicellular animal or an aged adult). [GOC:ai]	12	4.25e-14	3.33e-11
GOBP CONNECTIVE TISSUE DEVELOPMENT	242	The progression of a connective tissue over time, from its formation to the mature structure. [GOC:BHF]	8	1.07e-13	7.8e-11
GOBP ANIMAL ORGAN MORPHOGENESIS	1025	Morphogenesis of an animal organ. An organ is defined as a tissue or set of tissues that work together to perform a specific function or functions. Morphogenesis is the process in which anatomical structures are generated and organized. Organs are commonly observed as visibly distinct structures, but may also exist as loosely associated clusters of cells that work together to perform a specific f…	11	1.71e-13	1.16e-10
GOBP LOCOMOTION	1975	Self-propelled movement of a cell or organism from one location to another. [GOC:dgh]	13	1.86e-13	1.18e-10
GOBP TUBE DEVELOPMENT	1085	The process whose specific outcome is the progression of a tube over time, from its initial formation to a mature structure. Epithelial and endothelial tubes transport gases, liquids and cells from one site to another and form the basic structure of many organs and tissues including lung and trachea, kidney, the mammary gland, the vascular system and the gastrointestinal and urinary-genital tract…	11	3.17e-13	1.84e-10
GOBP AMEBOIDAL TYPE CELL MIGRATION	473	Cell migration that is accomplished by extension and retraction of a pseudopodium. [GOC:dph]	9	3.25e-13	1.84e-10
GOBP REGULATION OF CELLULAR COMPONENT MOVEMENT	1100	Any process that modulates the frequency, rate or extent of the movement of a cellular component. [GOC:ai, GOC:dph, GOC:jl]	11	3.68e-13	1.97e-10
GOBP SKELETAL SYSTEM DEVELOPMENT	485	The process whose specific outcome is the progression of the skeleton over time, from its formation to the mature structure. The skeleton is the bony framework of the body in vertebrates (endoskeleton) or the hard outer envelope of insects (exoskeleton or dermoskeleton). [GOC:dph, GOC:jid, GOC:tb]	9	4.07e-13	2.05e-10
GOBP MESENCHYME DEVELOPMENT	287	The process whose specific outcome is the progression of a mesenchymal tissue over time, from its formation to the mature structure. A mesenchymal tissue is made up of loosely packed stellate cells. [GOC:dph]	8	4.23e-13	2.05e-10
GOBP ANATOMICAL STRUCTURE FORMATION INVOLVED IN MORPHOGENESIS	1142	The developmental process pertaining to the initial formation of an anatomical structure from unspecified parts. This process begins with the specific processes that contribute to the appearance of the discrete structure and ends when the structural rudiment is recognizable. An anatomical structure is any biological entity that occupies space and is distinguished from its surroundings. Anatomical…	11	5.52e-13	2.56e-10
GOBP CARTILAGE DEVELOPMENT	184	The process whose specific outcome is the progression of a cartilage element over time, from its formation to the mature structure. Cartilage elements are skeletal elements that consist of connective tissue dominated by extracellular matrix containing collagen type II and large amounts of proteoglycan, particularly chondroitin sulfate. [GOC:cjm, PMID:23251424]	7	1.77e-12	7.84e-10
GOBP POSITIVE REGULATION OF LOCOMOTION	585	Any process that activates or increases the frequency, rate or extent of locomotion of a cell or organism. [GOC:go_curators]	9	2.18e-12	9.25e-10
GOBP POSITIVE REGULATION OF MULTICELLULAR ORGANISMAL PROCESS	1397	Any process that activates or increases the frequency, rate or extent of an organismal process, any of the processes pertinent to the function of an organism above the cellular level; includes the integrated processes of tissues and organs. [GOC:ai]	11	4.88e-12	1.99e-09
GOCC ENDOPLASMIC RETICULUM	1960	The irregular network of unit membranes, visible only by electron microscopy, that occurs in the cytoplasm of many eukaryotic cells. The membranes form a complex meshwork of tubular channels, which are often expanded into slitlike cavities called cisternae. The ER takes two forms, rough (or granular), with ribosomes adhering to the outer surface, and smooth (with no ribosomes attached). [ISBN:019…	12	6.19e-12	2.42e-09
GOBP REGULATION OF ANATOMICAL STRUCTURE MORPHOGENESIS	1006	Any process that modulates the frequency, rate or extent of anatomical structure morphogenesis. [GOC:mah]	10	6.75e-12	2.55e-09
GOBP MESENCHYMAL CELL DIFFERENTIATION	231	The process in which a relatively unspecialized cell acquires specialized features of a mesenchymal cell. A mesenchymal cell is a loosely associated cell that is part of the connective tissue in an organism. Mesenchymal cells give rise to more mature connective tissue cell types. [GOC:dph, GOC:jid]	7	8.8e-12	3.2e-09
GOBP REGULATION OF CELL DIFFERENTIATION	1618	Any process that modulates the frequency, rate or extent of cell differentiation, the process in which relatively unspecialized cells acquire specialized structural and functional features. [GOC:go_curators]	11	2.37e-11	8.31e-09
GOBP RESPONSE TO CYTOKINE	1188	Any process that results in a change in state or activity of a cell or an organism (in terms of movement, secretion, enzyme production, gene expression, etc.) as a result of a cytokine stimulus. [GOC:sl]	10	3.45e-11	1.17e-08
GOBP POSITIVE REGULATION OF SIGNALING	1725	Any process that activates, maintains or increases the frequency, rate or extent of a signaling process. [GOC:mtg_signal]	11	4.7e-11	1.54e-08
GOCC PLATELET ALPHA GRANULE LUMEN	67	The volume enclosed by the membrane of the platelet alpha granule. [GOC:mah, PMID:8467233]	5	1.24e-10	3.96e-08
GOBP REGULATION OF MULTICELLULAR ORGANISMAL DEVELOPMENT	1397	Any process that modulates the frequency, rate or extent of multicellular organismal development. [GOC:obol]	10	1.68e-10	5.19e-08
GOMF ENZYME BINDING	1949	Interacting selectively and non-covalently with any enzyme. [GOC:jl]	11	1.73e-10	5.19e-08
GOBP CELL POPULATION PROLIFERATION	1955	The multiplication or reproduction of cells, resulting in the expansion of a cell population. [GOC:mah, GOC:mb]	11	1.79e-10	5.21e-08
GOBP TISSUE MIGRATION	365	The process in which the population of cells that make up a tissue undergo directed movement. [GOC:ascb_2009, GOC:dph, GOC:tb]	7	2.16e-10	6.12e-08
GOBP POSITIVE REGULATION OF INTRACELLULAR SIGNAL TRANSDUCTION	1005	Any process that activates or increases the frequency, rate or extent of intracellular signal transduction. [GOC:BHF, GOC:dph, GOC:signaling, GOC:tb, GOC:TermGenie]	9	2.65e-10	7.3e-08
GOBP BIOLOGICAL ADHESION	1481	The attachment of a cell or organism to a substrate, another cell, or other organism. Biological adhesion includes intracellular attachment between membrane regions. [GOC:isa_complete]	10	2.97e-10	7.95e-08
GOBP POSITIVE REGULATION OF NEUROGENESIS	217	Any process that activates or increases the frequency, rate or extent of neurogenesis, the generation of cells within the nervous system. [GOC:ai]	6	5.81e-10	1.5e-07
GOCC PLATELET ALPHA GRANULE	91	A secretory organelle found in blood platelets, which is unique in that it exhibits further compartmentalization and acquires its protein content via two distinct mechanisms: (1) biosynthesis predominantly at the megakaryocyte (MK) level (with some vestigial platelet synthesis) (e.g. platelet factor 4) and (2) endocytosis and pinocytosis at both the MK and circulating platelet levels (e.g. fibrin…	5	5.95e-10	1.5e-07
GOBP NEGATIVE REGULATION OF MULTICELLULAR ORGANISMAL PROCESS	1104	Any process that stops, prevents, or reduces the frequency, rate or extent of an organismal process, the processes pertinent to the function of an organism above the cellular level; includes the integrated processes of tissues and organs. [GOC:ai]	9	6.06e-10	1.5e-07
GOBP EPITHELIAL CELL PROLIFERATION	428	The multiplication or reproduction of epithelial cells, resulting in the expansion of a cell population. Epithelial cells make up the epithelium, the covering of internal and external surfaces of the body, including the lining of vessels and other small cavities. It consists of cells joined by small amounts of cementing substances. [ISBN:0721662544]	7	6.54e-10	1.59e-07
GOBP RESPONSE TO GROWTH FACTOR	731	Any process that results in a change in state or activity of a cell or an organism (in terms of movement, secretion, enzyme production, gene expression, etc.) as a result of a growth factor stimulus. [GOC:BHF, GOC:mah]	8	7.13e-10	1.69e-07
GOBP COLLAGEN METABOLIC PROCESS	109	The chemical reactions and pathways involving collagen, any of a group of fibrous proteins of very high tensile strength that form the main component of connective tissue in animals. Collagen is highly enriched in glycine (some regions are 33% glycine) and proline, occurring predominantly as 3-hydroxyproline (about 20%). [GOC:mah, ISBN:0198506732]	5	1.49e-09	3.44e-07
GOBP REGULATION OF INTRACELLULAR SIGNAL TRANSDUCTION	1783	Any process that modulates the frequency, rate or extent of intracellular signal transduction. [GOC:dph, GOC:signaling, GOC:tb, GOC:TermGenie]	10	1.79e-09	4.05e-07
GOBP POSITIVE REGULATION OF NERVOUS SYSTEM DEVELOPMENT	263	Any process that activates, maintains or increases the frequency, rate or extent of nervous system development, the origin and formation of nervous tissue. [GOC:ai]	6	1.84e-09	4.07e-07
GOBP REGULATION OF BODY FLUID LEVELS	503	Any process that modulates the levels of body fluids. [GOC:ai, GOC:dph, GOC:tb]	7	2e-09	4.33e-07
GOBP LEUKOCYTE MIGRATION	507	The movement of a leukocyte within or between different tissues and organs of the body. [GOC:add, ISBN:0781735149, PMID:14680625, PMID:14708592, PMID:7507411, PMID:8600538]	7	2.11e-09	4.48e-07
GOBP ENDOTHELIAL CELL MIGRATION	278	The orderly movement of an endothelial cell into the extracellular matrix to form an endothelium. [GOC:go_curators]	6	2.56e-09	5.33e-07
GOBP POSITIVE REGULATION OF CELL DEVELOPMENT	290	Any process that increases the rate, frequency or extent of the progression of the cell over time, from its formation to the mature structure. Cell development does not include the steps involved in committing a cell to a specific fate. [GOC:BHF, GOC:dph, GOC:tb]	6	3.3e-09	6.68e-07
GOBP PLATELET DEGRANULATION	128	The regulated exocytosis of secretory granules containing preformed mediators such as histamine and serotonin by a platelet. [GOC:add]	5	3.35e-09	6.68e-07
GOMF PROTEASE BINDING	131	Interacting selectively and non-covalently with any protease or peptidase. [GOC:hjd]	5	3.76e-09	7.37e-07
GOBP WOUND HEALING INVOLVED IN INFLAMMATORY RESPONSE	8	The series of events that restore integrity to damaged tissue that contribute to an inflammatory response. [GOC:jal, ISBN:0721601871]	3	4.96e-09	9.54e-07
GOBP POSITIVE REGULATION OF CHEMOTAXIS	139	Any process that activates or increases the frequency, rate or extent of the directed movement of a motile cell or organism in response to a specific chemical concentration gradient. [GOC:ai]	5	5.07e-09	9.54e-07
GOBP POSITIVE REGULATION OF CELL POPULATION PROLIFERATION	941	Any process that activates or increases the rate or extent of cell proliferation. [GOC:go_curators]	8	5.15e-09	9.54e-07
GOBP EPITHELIAL TO MESENCHYMAL TRANSITION	153	A transition where an epithelial cell loses apical/basolateral polarity, severs intercellular adhesive junctions, degrades basement membrane components and becomes a migratory mesenchymal cell. [GOC:dph, PMID:14701881]	5	8.21e-09	1.49e-06
GOBP REGULATION OF VASCULATURE DEVELOPMENT	341	Any process that modulates the frequency, rate or extent of vasculature development. [GOC:TermGenie]	6	8.67e-09	1.5e-06
GOBP COLLAGEN BIOSYNTHETIC PROCESS	51	The chemical reactions and pathways resulting in the formation of collagen, any of a group of fibrous proteins of very high tensile strength that form the main component of connective tissue in animals. Collagen is highly enriched in glycine (some regions are 33% glycine) and proline, occurring predominantly as 3-hydroxyproline (about 20%). [GOC:mah, ISBN:0198506732]	4	8.68e-09	1.5e-06
GOBP POSITIVE REGULATION OF EPITHELIAL TO MESENCHYMAL TRANSITION	51	Any process that increases the rate, frequency, or extent of epithelial to mesenchymal transition. Epithelial to mesenchymal transition is where an epithelial cell loses apical/basolateral polarity, severs intercellular adhesive junctions, degrades basement membrane components and becomes a migratory mesenchymal cell. [GOC:BHF, GOC:dph, GOC:tb]	4	8.68e-09	1.5e-06
GOBP REGULATION OF NEUROGENESIS	348	Any process that modulates the frequency, rate or extent of neurogenesis, the generation of cells in the nervous system. [GOC:ai]	6	9.78e-09	1.66e-06
GOMF GROWTH FACTOR ACTIVITY	162	The function that stimulates a cell to grow or proliferate. Most growth factors have other actions besides the induction of cell growth or proliferation. [ISBN:0815316194]	5	1.09e-08	1.8e-06
GOBP COLLAGEN FIBRIL ORGANIZATION	54	Any process that determines the size and arrangement of collagen fibrils within an extracellular matrix. [GOC:mah, ISBN:0815316194]	4	1.1e-08	1.8e-06
GOBP CELL SUBSTRATE ADHESION	359	The attachment of a cell to the underlying substrate via adhesion molecules. [GOC:mah, GOC:pf]	6	1.18e-08	1.9e-06
GOBP POST TRANSLATIONAL PROTEIN MODIFICATION	361	The process of covalently altering one or more amino acids in a protein after the protein has been completely translated and released from the ribosome. [GOC:jsg]	6	1.22e-08	1.94e-06
GOBP ENZYME LINKED RECEPTOR PROTEIN SIGNALING PATHWAY	1072	Any series of molecular signals initiated by the binding of an extracellular ligand to a receptor on the surface of the target cell, where the receptor possesses catalytic activity or is closely associated with an enzyme such as a protein kinase, and ending with regulation of a downstream cellular process, e.g. transcription. [GOC:mah, GOC:signaling, ISBN:0815316194]	8	1.42e-08	2.22e-06
GOBP POSITIVE REGULATION OF GENE EXPRESSION	1075	Any process that increases the frequency, rate or extent of gene expression. Gene expression is the process in which a gene's coding sequence is converted into a mature gene product or products (proteins or RNA). This includes the production of an RNA transcript as well as any processing to produce a mature RNA product or an mRNA or circRNA (for protein-coding genes) and the translation of that m…	8	1.45e-08	2.24e-06
GOBP NEGATIVE REGULATION OF LOCOMOTION	377	Any process that stops, prevents, or reduces the frequency, rate or extent of locomotion of a cell or organism. [GOC:go_curators]	6	1.57e-08	2.36e-06
GOBP BLOOD VESSEL ENDOTHELIAL CELL MIGRATION	175	The orderly movement of an endothelial cell into the extracellular matrix in order to form new blood vessels during angiogenesis. [PMID:11166264]	5	1.61e-08	2.36e-06
GOBP POSITIVE REGULATION OF VASCULATURE DEVELOPMENT	175	Any process that activates or increases the frequency, rate or extent of vasculature development. [GO_REF:0000058, GOC:TermGenie, PMID:21472453]	5	1.61e-08	2.36e-06
GOBP REGULATION OF PHOSPHORUS METABOLIC PROCESS	1610	Any process that modulates the frequency, rate or extent of the chemical reactions and pathways involving phosphorus or compounds containing phosphorus. [GOC:ai]	9	1.63e-08	2.36e-06
GOBP REGULATION OF PROTEIN MODIFICATION PROCESS	1627	Any process that modulates the frequency, rate or extent of the covalent alteration of one or more amino acid residues within a protein. [GOC:mah, GOC:tb]	9	1.78e-08	2.55e-06
GOMF SIGNALING RECEPTOR BINDING	1634	Interacting selectively and non-covalently with one or more specific sites on a receptor molecule, a macromolecule that undergoes combination with a hormone, neurotransmitter, drug or intracellular messenger to initiate a change in cell function. [GOC:bf, GOC:ceb, ISBN:0198506732]	9	1.85e-08	2.61e-06
GOBP REGULATION OF MAPK CASCADE	707	Any process that modulates the frequency, rate or extent of signal transduction mediated by the MAP kinase (MAPK) cascade. [GOC:go_curators]	7	2.08e-08	2.9e-06
GOBP ENDOTHELIAL CELL PROLIFERATION	191	The multiplication or reproduction of endothelial cells, resulting in the expansion of a cell population. Endothelial cells are thin flattened cells which line the inside surfaces of body cavities, blood vessels, and lymph vessels, making up the endothelium. [GOC:add, ISBN:0781735149]	5	2.5e-08	3.44e-06
GOBP REGULATION OF CELL ADHESION	732	Any process that modulates the frequency, rate or extent of attachment of a cell to another cell or to the extracellular matrix. [GOC:mah]	7	2.64e-08	3.58e-06
GOBP REGULATION OF NERVOUS SYSTEM DEVELOPMENT	422	Any process that modulates the frequency, rate or extent of nervous system development, the origin and formation of nervous tissue. [GOC:ai]	6	3.07e-08	4.12e-06
GOBP REGULATION OF PROTEIN PHOSPHORYLATION	1211	Any process that modulates the frequency, rate or extent of addition of phosphate groups into an amino acid in a protein. [GOC:hjd]	8	3.65e-08	4.83e-06
GOBP RESPONSE TO ABIOTIC STIMULUS	1216	Any process that results in a change in state or activity of a cell or an organism (in terms of movement, secretion, enzyme production, gene expression, etc.) as a result of an abiotic (not derived from living organisms) stimulus. [GOC:hb]	8	3.77e-08	4.92e-06
GOBP EPITHELIAL CELL DIFFERENTIATION	775	The process in which a relatively unspecialized cell acquires specialized features of an epithelial cell, any of the cells making up an epithelium. [GOC:ecd, PMID:11839751]	7	3.89e-08	5.02e-06
GOBP POSITIVE REGULATION OF BLOOD VESSEL ENDOTHELIAL CELL MIGRATION	75	Any process that activates or increases the frequency, rate or extent of the migration of the endothelial cells of blood vessels. [GOC:go_curators]	4	4.19e-08	5.34e-06
GOBP REGULATION OF CELL SUBSTRATE ADHESION	218	Any process that modulates the frequency, rate or extent of cell-substrate adhesion. Cell-substrate adhesion is the attachment of a cell to the underlying substrate via adhesion molecules. [GOC:dph, GOC:pf, GOC:tb]	5	4.83e-08	6.07e-06
GOBP INFLAMMATORY RESPONSE TO WOUNDING	16	The immediate defensive reaction by vertebrate tissue to injury caused by chemical or physical agents. [GOC:add]	3	4.95e-08	6.09e-06
GOBP CYTOKINE MEDIATED SIGNALING PATHWAY	803	A series of molecular signals initiated by the binding of a cytokine to a receptor on the surface of a cell, and ending with regulation of a downstream cellular process, e.g. transcription. [GOC:mah, GOC:signaling, PMID:19295629]	7	4.96e-08	6.09e-06
GOBP EPITHELIUM DEVELOPMENT	1275	The process whose specific outcome is the progression of an epithelium over time, from its formation to the mature structure. An epithelium is a tissue that covers the internal or external surfaces of an anatomical structure. [GOC:dph, GOC:mtg_lung]	8	5.43e-08	6.58e-06
GOBP REGULATION OF CHEMOTAXIS	224	Any process that modulates the frequency, rate or extent of the directed movement of a motile cell or organism in response to a specific chemical concentration gradient. [GOC:ai]	5	5.53e-08	6.59e-06
GOBP POSITIVE REGULATION OF NUCLEOBASE CONTAINING COMPOUND METABOLIC PROCESS	1857	Any cellular process that activates or increases the frequency, rate or extent of the chemical reactions and pathways involving nucleobases, nucleosides, nucleotides and nucleic acids. [GOC:go_curators]	9	5.56e-08	6.59e-06
GOBP CELL MATRIX ADHESION	230	The binding of a cell to the extracellular matrix via adhesion molecules. [GOC:hb]	5	6.31e-08	7.38e-06
GOBP REGULATION OF ENDOTHELIAL CELL MIGRATION	231	Any process that modulates the rate, frequency, or extent of the orderly movement of an endothelial cell into the extracellular matrix to form an endothelium. [GOC:BHF, GOC:dph, GOC:tb]	5	6.44e-08	7.46e-06
GOMF CYTOKINE ACTIVITY	234	The activity of a soluble extracellular gene product that interacts with a receptor to effect a change in the activity of the receptor to control the survival, growth, differentiation and effector function of tissues and cells. [ISBN:0198599471, PMID:11530802]	5	6.87e-08	7.81e-06
GOBP REGULATION OF CELL DEVELOPMENT	484	Any process that modulates the rate, frequency or extent of the progression of the cell over time, from its formation to the mature structure. Cell development does not include the steps involved in committing a cell to a specific fate. [GOC:dph, GOC:tb]	6	6.9e-08	7.81e-06
GOCC SECRETORY GRANULE	847	A small subcellular vesicle, surrounded by a membrane, that is formed from the Golgi apparatus and contains a highly concentrated protein destined for secretion. Secretory granules move towards the periphery of the cell and upon stimulation, their membranes fuse with the cell membrane, and their protein load is exteriorized. Processing of the contained protein may take place in secretory granules…	7	7.13e-08	7.98e-06
GOBP POSITIVE REGULATION OF CELL DIVISION	86	Any process that activates or increases the frequency, rate or extent of cell division. [GOC:ai]	4	7.3e-08	8.08e-06
GOBP POSITIVE REGULATION OF BIOSYNTHETIC PROCESS	1957	Any process that activates or increases the frequency, rate or extent of the chemical reactions and pathways resulting in the formation of substances. [GOC:go_curators]	9	8.72e-08	9.55e-06
GOBP CONNECTIVE TISSUE REPLACEMENT	20	The series of events leading to growth of connective tissue when loss of tissues that are incapable of regeneration occurs, or when fibrinous exudate cannot be adequately cleared. [GOC:bc, GOC:BHF, GOC:BHF_miRNA, PMID:25590961]	3	1.01e-07	1.09e-05
GOBP RESPONSE TO TRANSFORMING GROWTH FACTOR BETA	257	Any process that results in a change in state or activity of a cell or an organism (in terms of movement, secretion, enzyme production, gene expression, etc.) as a result of a transforming growth factor beta stimulus. [GOC:mah]	5	1.09e-07	1.17e-05
GOBP POSITIVE REGULATION OF MAPK CASCADE	524	Any process that activates or increases the frequency, rate or extent of signal transduction mediated by the MAPK cascade. [GOC:go_curators]	6	1.1e-07	1.17e-05
GOBP MAPK CASCADE	912	An intracellular protein kinase cascade containing at least a MAPK, a MAPKK and a MAP3K. The cascade can also contain an additional tiers: the upstream MAP4K. The kinases in each tier phosphorylate and activate the kinase in the downstream tier to transmit a signal within a cell. [GOC:bf, GOC:mtg_signaling_feb11, PMID:20811974, PMID:9561267]	7	1.18e-07	1.24e-05
GOBP NEGATIVE REGULATION OF DEVELOPMENTAL PROCESS	928	Any process that stops, prevents or reduces the rate or extent of development, the biological process whose specific outcome is the progression of an organism over time from an initial condition (e.g. a zygote, or a young adult) to a later condition (e.g. a multicellular animal or an aged adult). [GOC:ai]	7	1.33e-07	1.38e-05
GOBP REGULATION OF EPITHELIAL TO MESENCHYMAL TRANSITION	100	Any process that modulates the rate, frequency, or extent of epithelial to mesenchymal transition. Epithelial to mesenchymal transition where an epithelial cell loses apical/basolateral polarity, severs intercellular adhesive junctions, degrades basement membrane components and becomes a migratory mesenchymal cell. [GOC:BHF, GOC:dph, GOC:tb]	4	1.34e-07	1.38e-05
GOBP HEART DEVELOPMENT	555	The process whose specific outcome is the progression of the heart over time, from its formation to the mature structure. The heart is a hollow, muscular organ, which, by contracting rhythmically, keeps up the circulation of the blood. [GOC:jid, UBERON:0000948]	6	1.54e-07	1.57e-05
WP SENESCENCE AND AUTOPHAGY IN CANCER	108	Senescence and Autophagy in Cancer	6	8.47e-12	5.21e-09
WP IL18 SIGNALING PATHWAY	279	IL-18 signaling pathway	7	3.31e-11	1.02e-08
WP FOCAL ADHESIONPI3KAKTMTORSIGNALING PATHWAY	309	Focal Adhesion-PI3K-Akt-mTOR-signaling pathway	6	4.82e-09	9.84e-07
WP DIFFERENTIATION PATHWAY	48	Differentiation Pathway	4	6.77e-09	9.84e-07
WP HEPATITIS C AND HEPATOCELLULAR CARCINOMA	50	Hepatitis C and Hepatocellular Carcinoma	4	8e-09	9.84e-07
WP LUNG FIBROSIS	63	Lung fibrosis	4	2.06e-08	1.8e-06
WP ENDOCHONDRAL OSSIFICATION	65	Endochondral Ossification	4	2.34e-08	1.8e-06
WP ENDOCHONDRAL OSSIFICATION WITH SKELETAL DYSPLASIAS	65	Endochondral Ossification with Skeletal Dysplasias	4	2.34e-08	1.8e-06
WP TGFB SIGNALING IN THYROID CELLS FOR EPITHELIALMESENCHYMAL TRANSITION	18	TGF-B Signaling in Thyroid Cells for Epithelial-Mesenchymal Transition	3	7.21e-08	4.93e-06
WP MIR5093P ALTERATION OF YAP1ECM AXIS	19	miR-509-3p alteration of YAP1/ECM axis	3	8.56e-08	5.26e-06
WP ANGIOGENESIS	24	Angiogenesis	3	1.79e-07	9.98e-06
WP ADIPOGENESIS	131	Adipogenesis	4	3.97e-07	2.04e-05
WP PI3KAKT SIGNALING PATHWAY	345	PI3K-Akt Signaling Pathway	5	4.7e-07	2.11e-05
WP INFLAMMATORY RESPONSE PATHWAY	33	Inflammatory Response Pathway	3	4.8e-07	2.11e-05
WP TYPE 2 PAPILLARY RENAL CELL CARCINOMA	36	Type 2 papillary renal cell carcinoma	3	6.28e-07	2.57e-05
WP PHOTODYNAMIC THERAPYINDUCED HIF1 SURVIVAL SIGNALING	37	Photodynamic therapy-induced HIF-1 survival signaling	3	6.83e-07	2.62e-05
WP EPITHELIAL TO MESENCHYMAL TRANSITION IN COLORECTAL CANCER	164	Epithelial to mesenchymal transition in colorectal cancer	4	9.76e-07	3.53e-05
WP FOCAL ADHESION	202	Focal Adhesion	4	2.24e-06	7.64e-05
WP TGFBETA RECEPTOR SIGNALING	58	TGF-beta Receptor Signaling	3	2.69e-06	8.72e-05
WP TGFBETA RECEPTOR SIGNALLING IN SKELETAL DYSPLASIAS	62	TGF-beta Receptor Signalling in Skeletal Dysplasias	3	3.3e-06	0.000101
WP ONCOSTATIN M SIGNALING PATHWAY	66	Oncostatin M Signaling Pathway	3	3.99e-06	0.000117
WP MICRORNA FOR TARGETING CANCER GROWTH AND VASCULARIZATION IN GLIOBLASTOMA	9	MicroRNA for Targeting Cancer Growth and Vascularization in Glioblastoma	2	7.56e-06	0.000211
WP EGFR TYROSINE KINASE INHIBITOR RESISTANCE	84	EGFR Tyrosine Kinase Inhibitor Resistance	3	8.26e-06	0.000221
WP PATHWAYS IN CLEAR CELL RENAL CELL CARCINOMA	87	Pathways in clear cell renal cell carcinoma	3	9.18e-06	0.000226
WP VIRAL ACUTE MYOCARDITIS	87	Viral Acute Myocarditis	3	9.18e-06	0.000226
WP PANCREATIC ADENOCARCINOMA PATHWAY	89	Pancreatic adenocarcinoma pathway	3	9.82e-06	0.000232
WP MICRORNAS IN CARDIOMYOCYTE HYPERTROPHY	101	MicroRNAs in cardiomyocyte hypertrophy	3	1.44e-05	0.000327
WP MAMMARY GLAND DEVELOPMENT PATHWAY PUBERTY STAGE 2 OF 4	13	Mammary gland development pathway - Puberty (Stage 2 of 4)	2	1.64e-05	0.000359
WP GASTRIN SIGNALING PATHWAY	114	Gastrin Signaling Pathway	3	2.06e-05	0.000438
WP SPINAL CORD INJURY	119	Spinal Cord Injury	3	2.35e-05	0.000481
WP CANONICAL AND NONCANONICAL TGFB SIGNALING	17	Canonical and Non-Canonical TGF-B signaling	2	2.85e-05	0.000565
WP TGFBETA SIGNALING PATHWAY	133	TGF-beta Signaling Pathway	3	3.27e-05	0.000629
WP OVERVIEW OF NANOPARTICLE EFFECTS	19	Overview of nanoparticle effects	2	3.58e-05	0.000667
WP HEREDITARY LEIOMYOMATOSIS AND RENAL CELL CARCINOMA PATHWAY	20	Hereditary leiomyomatosis and renal cell carcinoma pathway	2	3.98e-05	0.00072
WP GALANIN RECEPTOR PATHWAY	21	Galanin receptor pathway	2	4.4e-05	0.000751
WP SIMPLIFIED INTERACTION MAP BETWEEN LOXL4 AND OXIDATIVE STRESS PATHWAY	21	Simplified Interaction Map Between LOXL4 and Oxidative Stress Pathway	2	4.4e-05	0.000751
WP REGULATION OF ACTIN CYTOSKELETON	150	Regulation of Actin Cytoskeleton	3	4.68e-05	0.000778
WP SUDDEN INFANT DEATH SYNDROME SIDS SUSCEPTIBILITY PATHWAYS	162	Sudden Infant Death Syndrome (SIDS) Susceptibility Pathways	3	5.89e-05	0.000953
WP HYPOTHESIZED PATHWAYS IN PATHOGENESIS OF CARDIOVASCULAR DISEASE	25	Hypothesized Pathways in Pathogenesis of Cardiovascular Disease	2	6.27e-05	0.000989
WP CYTOKINES AND INFLAMMATORY RESPONSE	26	Cytokines and Inflammatory Response	2	6.79e-05	0.00104
WP NANOPARTICLEMEDIATED ACTIVATION OF RECEPTOR SIGNALING	29	Nanoparticle-mediated activation of receptor signaling	2	8.48e-05	0.00124
WP RAS AND BRADYKININ PATHWAYS IN COVID19	29	RAS and Bradykinin pathways in COVID-19	2	8.48e-05	0.00124
WP REGUCALCIN IN PROXIMAL TUBULE EPITHELIAL KIDNEY CELLS	33	Regucalcin in proximal tubule epithelial kidney cells	2	0.00011	0.00154
WP TYPE I COLLAGEN SYNTHESIS IN THE CONTEXT OF OSTEOGENESIS IMPERFECTA	33	Type I collagen synthesis in the context of Osteogenesis imperfecta	2	0.00011	0.00154
WP PHOTODYNAMIC THERAPYINDUCED NFKB SURVIVAL SIGNALING	35	Photodynamic therapy-induced NF-kB survival signaling	2	0.000124	0.00166
WP SIGNAL TRANSDUCTION THROUGH IL1R	35	Signal transduction through IL1R	2	0.000124	0.00166
WP NEOVASCULARISATION PROCESSES	37	Neovascularisation processes	2	0.000139	0.00182
WP STRIATED MUSCLE CONTRACTION PATHWAY	38	Striated Muscle Contraction Pathway	2	0.000146	0.00188
WP FIBRIN COMPLEMENT RECEPTOR 3 SIGNALING PATHWAY	42	Fibrin Complement Receptor 3 Signaling Pathway	2	0.000179	0.00225
WP IL6 SIGNALING PATHWAY	43	IL-6 signaling pathway	2	0.000188	0.00227
WP MIRNA TARGETS IN ECM AND MEMBRANE RECEPTORS	43	miRNA targets in ECM and membrane receptors	2	0.000188	0.00227
WP ENVELOPE PROTEINS AND THEIR POTENTIAL ROLES IN EDMD PHYSIOPATHOLOGY	46	Envelope proteins and their potential roles in EDMD physiopathology	2	0.000215	0.00254
WP NETRINUNC5B SIGNALING PATHWAY	52	Netrin-UNC5B signaling Pathway	2	0.000275	0.00319
WP CARDIAC PROGENITOR DIFFERENTIATION	53	Cardiac Progenitor Differentiation	2	0.000286	0.0032
WP VITAMIN B12 METABOLISM	53	Vitamin B12 Metabolism	2	0.000286	0.0032
WP CARDIAC HYPERTROPHIC RESPONSE	57	Cardiac Hypertrophic Response	2	0.000331	0.00363
WP AGERAGE PATHWAY	66	AGE/RAGE pathway	2	0.000443	0.00478
WP ASSOCIATION BETWEEN PHYSICOCHEMICAL FEATURES AND TOXICITY ASSOCIATED PATHWAYS	68	Association Between Physico-Chemical Features and Toxicity Associated Pathways	2	0.000471	0.00491
WP SARSCOV2 INNATE IMMUNITY EVASION AND CELLSPECIFIC IMMUNE RESPONSE	68	SARS-CoV-2 Innate Immunity Evasion and Cell-specific immune response	2	0.000471	0.00491
WP FOLATE METABOLISM	73	Folate Metabolism	2	0.000542	0.00553
WP CHROMOSOMAL AND MICROSATELLITE INSTABILITY IN COLORECTAL CANCER	74	Chromosomal and microsatellite instability in colorectal cancer	2	0.000557	0.00553
WP PRIMARY FOCAL SEGMENTAL GLOMERULOSCLEROSIS FSGS	74	Primary Focal Segmental Glomerulosclerosis FSGS	2	0.000557	0.00553
WP ARRHYTHMOGENIC RIGHT VENTRICULAR CARDIOMYOPATHY	76	Arrhythmogenic Right Ventricular Cardiomyopathy	2	0.000587	0.00573
WP 3Q29 COPY NUMBER VARIATION SYNDROME	79	3q29 copy number variation syndrome	2	0.000635	0.0061
WP ALLOGRAFT REJECTION	89	Allograft Rejection	2	0.000804	0.00761
WP SELENIUM MICRONUTRIENT NETWORK	91	Selenium Micronutrient Network	2	0.000841	0.00772
WP TCELL ANTIGEN RECEPTOR TCR SIGNALING PATHWAY	91	T-Cell antigen Receptor (TCR) Signaling Pathway	2	0.000841	0.00772
WP CORTICOTROPINRELEASING HORMONE SIGNALING PATHWAY	93	Corticotropin-releasing hormone signaling pathway	2	0.000878	0.00794
WP PATHWAYS REGULATING HIPPO SIGNALING	99	Pathways Regulating Hippo Signaling	2	0.000993	0.00886
WP NEURAL CREST DIFFERENTIATION	102	Neural Crest Differentiation	2	0.00105	0.00926
WP VEGFAVEGFR2 SIGNALING PATHWAY	438	VEGFA-VEGFR2 Signaling Pathway	3	0.00108	0.00939
WP DNA DAMAGE RESPONSE ONLY ATM DEPENDENT	114	DNA Damage Response (only ATM dependent)	2	0.00131	0.0112
WP HEPATITIS B INFECTION	154	Hepatitis B infection	2	0.00238	0.02
WP MYOMETRIAL RELAXATION AND CONTRACTION PATHWAYS	158	Myometrial Relaxation and Contraction Pathways	2	0.0025	0.0208
WP NONALCOHOLIC FATTY LIVER DISEASE	160	Nonalcoholic fatty liver disease	2	0.00256	0.021
WP VITAMIN D RECEPTOR PATHWAY	185	Vitamin D Receptor Pathway	2	0.0034	0.0275
WP CIRCADIAN RHYTHM RELATED GENES	207	Circadian rhythm related genes	2	0.00424	0.0338
WP MAPK SIGNALING PATHWAY	249	MAPK Signaling Pathway	2	0.00606	0.0478
REACTOME EXTRACELLULAR MATRIX ORGANIZATION	301	Extracellular matrix organization	11	2.4e-19	3.85e-16
REACTOME INTERLEUKIN 4 AND INTERLEUKIN 13 SIGNALING	111	Interleukin-4 and Interleukin-13 signaling	7	4.85e-14	3.89e-11
REACTOME NON INTEGRIN MEMBRANE ECM INTERACTIONS	59	Non-integrin membrane-ECM interactions	6	2.02e-13	1.08e-10
REACTOME SYNDECAN INTERACTIONS	27	Syndecan interactions	5	1.05e-12	4.22e-10
REACTOME PLATELET ACTIVATION SIGNALING AND AGGREGATION	261	Platelet activation, signaling and aggregation	7	2.07e-11	6.66e-09
REACTOME ECM PROTEOGLYCANS	76	ECM proteoglycans	5	2.37e-10	6.34e-08
REACTOME SIGNALING BY INTERLEUKINS	463	Signaling by Interleukins	7	1.13e-09	2.58e-07
REACTOME REGULATION OF INSULIN LIKE GROWTH FACTOR IGF TRANSPORT AND UPTAKE BY INSULIN LIKE GROWTH FACTOR BINDING PROTEINS IGFBPS	124	Regulation of Insulin-like Growth Factor (IGF) transport and uptake by Insulin-like Growth Factor Binding Proteins (IGFBPs)	5	2.85e-09	5.72e-07
REACTOME RESPONSE TO ELEVATED PLATELET CYTOSOLIC CA2	132	Response to elevated platelet cytosolic Ca2+	5	3.91e-09	6.97e-07
REACTOME ELASTIC FIBRE FORMATION	45	Elastic fibre formation	4	5.19e-09	8.32e-07
REACTOME POST TRANSLATIONAL PROTEIN MODIFICATION	1435	Post-translational protein modification	9	5.99e-09	8.74e-07
REACTOME HEMOSTASIS	678	Hemostasis	7	1.56e-08	2.09e-06
REACTOME CYTOKINE SIGNALING IN IMMUNE SYSTEM	719	Cytokine Signaling in Immune system	7	2.33e-08	2.88e-06
REACTOME SIGNALING BY RECEPTOR TYROSINE KINASES	504	Signaling by Receptor Tyrosine Kinases	6	8.76e-08	9.38e-06
REACTOME COLLAGEN FORMATION	90	Collagen formation	4	8.77e-08	9.38e-06
REACTOME MET ACTIVATES PTK2 SIGNALING	30	MET activates PTK2 signaling	3	3.57e-07	3.58e-05
REACTOME DEGRADATION OF THE EXTRACELLULAR MATRIX	140	Degradation of the extracellular matrix	4	5.19e-07	4.89e-05
REACTOME MOLECULES ASSOCIATED WITH ELASTIC FIBRES	38	Molecules associated with elastic fibres	3	7.41e-07	6.6e-05
REACTOME MET PROMOTES CELL MOTILITY	41	MET promotes cell motility	3	9.36e-07	7.9e-05
REACTOME ASSEMBLY OF COLLAGEN FIBRILS AND OTHER MULTIMERIC STRUCTURES	61	Assembly of collagen fibrils and other multimeric structures	3	3.14e-06	0.000252
REACTOME COLLAGEN BIOSYNTHESIS AND MODIFYING ENZYMES	67	Collagen biosynthesis and modifying enzymes	3	4.17e-06	0.000319
REACTOME SIGNALING BY TGF BETA RECEPTOR COMPLEX	73	Signaling by TGF-beta Receptor Complex	3	5.41e-06	0.000394
REACTOME SIGNALING BY MET	79	Signaling by MET	3	6.86e-06	0.000479
REACTOME INTEGRIN CELL SURFACE INTERACTIONS	85	Integrin cell surface interactions	3	8.56e-06	0.000572
REACTOME REGULATION OF GENE EXPRESSION BY HYPOXIA INDUCIBLE FACTOR	11	Regulation of gene expression by Hypoxia-inducible Factor	2	1.15e-05	0.000741
REACTOME SIGNALING BY TGFB FAMILY MEMBERS	102	Signaling by TGFB family members	3	1.48e-05	0.000913
REACTOME TGF BETA RECEPTOR SIGNALING IN EMT EPITHELIAL TO MESENCHYMAL TRANSITION	16	TGF-beta receptor signaling in EMT (epithelial to mesenchymal transition)	2	2.52e-05	0.00149
REACTOME CROSSLINKING OF COLLAGEN FIBRILS	18	Crosslinking of collagen fibrils	2	3.21e-05	0.00184
REACTOME SCAVENGING BY CLASS A RECEPTORS	19	Scavenging by Class A Receptors	2	3.58e-05	0.00198
REACTOME CELL SURFACE INTERACTIONS AT THE VASCULAR WALL	194	Cell surface interactions at the vascular wall	3	0.0001	0.00537
REACTOME GPVI MEDIATED ACTIVATION CASCADE	35	GPVI-mediated activation cascade	2	0.000124	0.00642
REACTOME DEVELOPMENTAL BIOLOGY	1143	Developmental Biology	5	0.000152	0.0075
REACTOME PLATELET AGGREGATION PLUG FORMATION	39	Platelet Aggregation (Plug Formation)	2	0.000154	0.0075
REACTOME COLLAGEN CHAIN TRIMERIZATION	44	Collagen chain trimerization	2	0.000197	0.00928
REACTOME INTERLEUKIN 10 SIGNALING	46	Interleukin-10 signaling	2	0.000215	0.00986
REACTOME CELLULAR RESPONSES TO EXTERNAL STIMULI	706	Cellular responses to external stimuli	4	0.000293	0.0129
REACTOME SIGNALING BY PTK6	54	Signaling by PTK6	2	0.000297	0.0129
REACTOME DEUBIQUITINATION	298	Deubiquitination	3	0.000355	0.0146
REACTOME RNA POLYMERASE II TRANSCRIPTION	1374	RNA Polymerase II Transcription	5	0.000356	0.0146
REACTOME COLLAGEN DEGRADATION	64	Collagen degradation	2	0.000417	0.0167
REACTOME MAPK FAMILY SIGNALING CASCADES	327	MAPK family signaling cascades	3	0.000465	0.0182
REACTOME CIRCADIAN CLOCK	70	Circadian Clock	2	0.000499	0.019
REACTOME CELLULAR RESPONSE TO HYPOXIA	75	Cellular response to hypoxia	2	0.000572	0.0213
REACTOME DISEASES OF SIGNAL TRANSDUCTION BY GROWTH FACTOR RECEPTORS AND SECOND MESSENGERS	394	Diseases of signal transduction by growth factor receptors and second messengers	3	0.000799	0.0291
REACTOME BINDING AND UPTAKE OF LIGANDS BY SCAVENGER RECEPTORS	98	Binding and Uptake of Ligands by Scavenger Receptors	2	0.000974	0.0347
REACTOME SIGNALING BY VEGF	106	Signaling by VEGF	2	0.00114	0.0397
PID AVB3 INTEGRIN PATHWAY	74	Integrins in angiogenesis	6	8.28e-13	1.62e-10
PID INTEGRIN1 PATHWAY	66	Beta1 integrin cell surface interactions	4	2.49e-08	2.07e-06
PID AP1 PATHWAY	70	AP-1 transcription factor network	4	3.17e-08	2.07e-06
PID GLYPICAN 1PATHWAY	27	Glypican 1 network	3	2.58e-07	1.26e-05
PID SYNDECAN 4 PATHWAY	32	Syndecan-4-mediated signaling events	3	4.36e-07	1.57e-05
PID SYNDECAN 2 PATHWAY	33	Syndecan-2-mediated signaling events	3	4.8e-07	1.57e-05
PID UPA UPAR PATHWAY	42	Urokinase-type plasminogen activator (uPA) and uPAR-mediated signaling	3	1.01e-06	2.65e-05
PID INTEGRIN3 PATHWAY	43	Beta3 integrin cell surface interactions	3	1.08e-06	2.65e-05
PID SYNDECAN 1 PATHWAY	46	Syndecan-1-mediated signaling events	3	1.33e-06	2.9e-05
PID SHP2 PATHWAY	57	SHP2 signaling	3	2.56e-06	5.01e-05
PID HIF1 TFPATHWAY	66	HIF-1-alpha transcription factor network	3	3.99e-06	7.1e-05
PID S1P S1P1 PATHWAY	21	S1P1 pathway	2	4.4e-05	0.000718
PID INTEGRIN A9B1 PATHWAY	25	Alpha9 beta1 integrin signaling events	2	6.27e-05	0.000832
PID LYMPH ANGIOGENESIS PATHWAY	25	VEGFR3 signaling in lymphatic endothelium	2	6.27e-05	0.000832
PID IL27 PATHWAY	26	IL27-mediated signaling events	2	6.79e-05	0.000832
PID VEGFR1 PATHWAY	26	VEGFR1 specific signals	2	6.79e-05	0.000832
PID S1P S1P3 PATHWAY	29	S1P3 pathway	2	8.48e-05	0.000978
PID NCADHERIN PATHWAY	33	N-cadherin signaling events	2	0.00011	0.0012
PID HIF2PATHWAY	34	HIF-2-alpha transcription factor network	2	0.000117	0.00121
PID AMB2 NEUTROPHILS PATHWAY	41	amb2 Integrin signaling	2	0.000171	0.00167
PID IL6 7 PATHWAY	47	IL6-mediated signaling events	2	0.000225	0.0021
PID ANGIOPOIETIN RECEPTOR PATHWAY	49	Angiopoietin receptor Tie2-mediated signaling	2	0.000244	0.00218
PID PTP1B PATHWAY	52	Signaling events mediated by PTP1B	2	0.000275	0.00234
PID TGFBR PATHWAY	54	TGF-beta receptor signaling	2	0.000297	0.00241
PID FGF PATHWAY	55	FGF signaling pathway	2	0.000308	0.00241
PID ENDOTHELIN PATHWAY	63	Endothelins	2	0.000404	0.00305
PID LYSOPHOSPHOLIPID PATHWAY	65	LPA receptor mediated events	2	0.00043	0.00312
PID VEGFR1 2 PATHWAY	69	Signaling events mediated by VEGFR1 and VEGFR2	2	0.000485	0.00339
PID PDGFRB PATHWAY	129	PDGFR-beta signaling pathway	2	0.00168	0.0113
KEGG PATHWAYS IN CANCER	325	Pathways in cancer	7	9.62e-11	1.79e-08
KEGG FOCAL ADHESION	199	Focal adhesion	5	3.06e-08	2.85e-06
KEGG RENAL CELL CARCINOMA	70	Renal cell carcinoma	3	4.76e-06	0.000275
KEGG HYPERTROPHIC CARDIOMYOPATHY HCM	83	Hypertrophic cardiomyopathy (HCM)	3	7.96e-06	0.000275
KEGG ECM RECEPTOR INTERACTION	84	ECM-receptor interaction	3	8.26e-06	0.000275
KEGG TGF BETA SIGNALING PATHWAY	86	TGF-beta signaling pathway	3	8.86e-06	0.000275
KEGG REGULATION OF ACTIN CYTOSKELETON	213	Regulation of actin cytoskeleton	3	0.000132	0.00352
KEGG INTESTINAL IMMUNE NETWORK FOR IGA PRODUCTION	48	Intestinal immune network for IgA production	2	0.000234	0.00512
KEGG CYTOKINE CYTOKINE RECEPTOR INTERACTION	265	Cytokine-cytokine receptor interaction	3	0.000252	0.00512
KEGG MTOR SIGNALING PATHWAY	52	mTOR signaling pathway	2	0.000275	0.00512
KEGG COLORECTAL CANCER	62	Colorectal cancer	2	0.000391	0.00662
KEGG PANCREATIC CANCER	70	Pancreatic cancer	2	0.000499	0.00773
KEGG ARRHYTHMOGENIC RIGHT VENTRICULAR CARDIOMYOPATHY ARVC	74	Arrhythmogenic right ventricular cardiomyopathy (ARVC)	2	0.000557	0.00797
KEGG DILATED CARDIOMYOPATHY	90	Dilated cardiomyopathy	2	0.000822	0.0109
KEGG VASCULAR SMOOTH MUSCLE CONTRACTION	115	Vascular smooth muscle contraction	2	0.00134	0.0166
BIOCARTA ERYTH PATHWAY	15	Erythrocyte Differentiation Pathway	2	2.2e-05	0.00321
BIOCARTA HIF PATHWAY	15	Hypoxia-Inducible Factor in the Cardiovascular System	2	2.2e-05	0.00321
BIOCARTA VEGF PATHWAY	27	VEGF, Hypoxia, and Angiogenesis	2	7.34e-05	0.00567
BIOCARTA INFLAM PATHWAY	29	Cytokines and Inflammatory Response	2	8.48e-05	0.00567
BIOCARTA IL1R PATHWAY	31	Signal transduction through IL1R	2	9.71e-05	0.00567

[truncated: 3 more sheets: Table S10, Figure S1, Figure S2]
